# Supplementary material for: 3-Amino-1-(3,4-dimeth­oxy­phen­yl)-9,10-dihydro­phenanthrene-2,4-dicarbonitrile
Source: Acta Crystallogr Sect E Struct Rep Online. 2012 Mar 21;68(Pt 4):o1118–9. doi: 10.1107/S1600536812011129 (PMC3344065; doi:10.1107/S1600536812011129)
Supplement: Supplementary file 2 [file e-68-o1118-Isup2.hkl]

# 
# h,k,l, Fc-squared, Fo-squared, sigma(Fo-squared) and status flag 
# 
data_I
_shelx_title '  P21/c' 
_shelx_refln_list_code          4 
_shelx_F_calc_maximum      184.08 
_exptl_crystal_F_000       800.00 
_reflns_d_resolution_high  0.7680 
 
loop_ 
 _symmetry_equiv_pos_as_xyz 
 'x, y, z' 
 '-x, y+1/2, -z+1/2' 
 '-x, -y, -z' 
 'x, -y-1/2, z-1/2' 
 
_cell_length_a     8.9360 
_cell_length_b    14.5007 
_cell_length_c    14.8074 
_cell_angle_alpha  90.000 
_cell_angle_beta  103.471 
_cell_angle_gamma  90.000 
 
_shelx_F_squared_multiplier     1.000 
 
loop_ 
 _refln_index_h 
 _refln_index_k 
 _refln_index_l 
 _refln_F_squared_calc 
 _refln_F_squared_meas 
 _refln_F_squared_sigma 
 _refln_observed_status 
   2   0   0      389.03      286.17     17.20 o 
   3   0   0     2529.91     2636.42     62.81 o 
   4   0   0      530.46      553.03     33.59 o 
   5   0   0      725.66      798.05     45.04 o 
   6   0   0      268.48      262.37     29.15 o 
   7   0   0     1070.78     1010.79     43.55 o 
   8   0   0      179.09      202.73     17.88 o 
   9   0   0       21.34       41.85     16.55 o 
  10   0   0      243.70      264.80     39.80 o 
  11   0   0      198.77      230.51     39.99 o 
   1   1   0     1248.40     1190.06     14.62 o 
   2   1   0      142.83      114.15     10.79 o 
   3   1   0       71.99       65.38      7.87 o 
   4   1   0     1957.71     2103.40     59.28 o 
   5   1   0       19.36       13.54      5.33 o 
   6   1   0      210.81      202.18     13.54 o 
   7   1   0        8.95        6.99      4.27 o 
   8   1   0      268.08      295.99     33.30 o 
   9   1   0        0.42       -1.07      4.81 o 
  10   1   0        0.84       12.90      9.11 o 
  11   1   0       19.95       52.57     14.05 o 
   0   2   0      100.71       91.90      7.52 o 
   1   2   0     4083.93     4042.83     27.71 o 
   2   2   0      958.06      926.88     12.15 o 
   3   2   0     1331.89     1315.86     19.89 o 
   4   2   0     2977.37     3121.27     38.70 o 
   5   2   0      851.46      838.01     20.21 o 
   6   2   0      606.60      585.20     18.50 o 
   7   2   0      186.82      171.18     11.11 o 
   8   2   0        0.04       -2.77      2.77 o 
   9   2   0       16.03        4.88      7.10 o 
  10   2   0       12.98        1.45     15.88 o 
  11   2   0       20.26       35.93     13.28 o 
   1   3   0      263.39      328.70     15.70 o 
   2   3   0     2862.70     2802.77     23.42 o 
   3   3   0       33.58       37.21      3.65 o 
   4   3   0      131.96      162.80      7.08 o 
   5   3   0       75.78       96.03      6.68 o 
   6   3   0      124.78      116.51      8.41 o 
   7   3   0       27.49       23.24      4.92 o 
   8   3   0      746.20      814.40     29.10 o 
   9   3   0        5.86        0.16      7.94 o 
  10   3   0        5.23        4.88      7.51 o 
  11   3   0       56.69       74.08     15.68 o 
   0   4   0       62.11       94.22     11.29 o 
   1   4   0      500.88      483.76     13.76 o 
   2   4   0       39.60       50.08      3.83 o 
   3   4   0     1360.85     1391.93     25.35 o 
   4   4   0       57.89       54.25     14.09 o 
   5   4   0      532.22      508.30     16.43 o 
   6   4   0      204.91      213.59     11.59 o 
   7   4   0      354.96      352.61     15.65 o 
   8   4   0      231.63      224.02     15.07 o 
   9   4   0       42.56       53.85     14.77 o 
  10   4   0       11.44       16.86     23.51 o 
  11   4   0      181.33      240.50     40.39 o 
   1   5   0     3037.47     2989.77     38.02 o 
   2   5   0       39.57       41.93      4.23 o 
   3   5   0      453.53      540.69     15.62 o 
   4   5   0     2284.56     2304.17     30.81 o 
   5   5   0       69.87       63.90      6.36 o 
   6   5   0        7.26        8.58      3.85 o 
   7   5   0      765.15      735.68     25.52 o 
   8   5   0     1535.38     1454.10     71.37 o 
   9   5   0      377.00      377.35     44.43 o 
  10   5   0        0.82       10.83     13.43 o 
   0   6   0      290.82      272.76     16.10 o 
   1   6   0      760.08      809.16     21.79 o 
   2   6   0       19.40       11.77      3.29 o 
   3   6   0      107.20      142.43      7.46 o 
   4   6   0       10.93       16.75      3.72 o 
   5   6   0       10.56       18.50      4.43 o 
   6   6   0        8.93       13.40      6.33 o 
   7   6   0        1.48        4.19      4.95 o 
   8   6   0      372.88      406.76     30.16 o 
   9   6   0       56.00       69.93     21.38 o 
  10   6   0        0.41      -15.13     15.13 o 
   1   7   0       84.19       79.19     13.09 o 
   2   7   0        0.98       -0.57      3.18 o 
   3   7   0      175.61      195.07      9.25 o 
   4   7   0     2583.64     2609.58     58.25 o 
   5   7   0      394.60      410.57     21.54 o 
   6   7   0      110.19      109.78     15.17 o 
   7   7   0      502.36      455.43     23.47 o 
   8   7   0      230.30      281.77     36.63 o 
   9   7   0       51.46       28.15     12.87 o 
  10   7   0       29.68       64.54     19.73 o 
   0   8   0      930.92      332.87    492.24 o 
   1   8   0      374.03      374.20     17.39 o 
   2   8   0       12.07       15.67      4.04 o 
   3   8   0      118.42       60.47     23.20 o 
   4   8   0       15.87       17.69      4.71 o 
   5   8   0       31.23       30.56      5.07 o 
   6   8   0      539.66      585.08     27.34 o 
   7   8   0       28.90       41.12      8.01 o 
   8   8   0        1.79       19.00     12.27 o 
   9   8   0      374.51      393.20     46.22 o 
  10   8   0       17.15       33.64     13.50 o 
   1   9   0      462.29      470.80     30.08 o 
   2   9   0        4.74        6.63      3.82 o 
   3   9   0        2.43        0.70      3.93 o 
   4   9   0       59.66       61.88     14.38 o 
   5   9   0      172.99      189.89     12.70 o 
   6   9   0      639.15      635.32     29.48 o 
   7   9   0        2.75        5.77      4.22 o 
   8   9   0       12.19       23.84     13.14 o 
   9   9   0       79.75      115.44     25.05 o 
   0  10   0      491.95      471.22     27.45 o 
   1  10   0      668.99      701.90     33.69 o 
   2  10   0      132.86      129.04     14.97 o 
   3  10   0      125.77      136.15     15.28 o 
   4  10   0      198.56      181.34     16.86 o 
   5  10   0      348.98      363.17     23.32 o 
   6  10   0      300.81       60.93    150.83 o 
   7  10   0        0.10        3.53      6.42 o 
   8  10   0        1.31        0.49      8.24 o 
   9  10   0      109.93      134.54     28.37 o 
   1  11   0       41.42       53.18     10.85 o 
   2  11   0       53.05       34.23      8.70 o 
   3  11   0       18.84       16.43      7.58 o 
   4  11   0      722.78      659.39     32.39 o 
   5  11   0        3.50        4.56      4.88 o 
   6  11   0      182.49      152.52     25.14 o 
   7  11   0        4.07       10.93     10.57 o 
   8  11   0       19.13       26.17     14.03 o 
   9  11   0       28.36       15.54     13.77 o 
   0  12   0      553.31      507.65     44.85 o 
   1  12   0      536.46      547.99     32.75 o 
   2  12   0        1.25        9.33      6.33 o 
   3  12   0      777.87      784.31     51.70 o 
   4  12   0       18.48       13.42      5.97 o 
   5  12   0      107.67      122.10     14.75 o 
   6  12   0       69.28       71.98     18.38 o 
   7  12   0      119.75      150.52     27.91 o 
   8  12   0       31.21       41.85     19.01 o 
   1  13   0       87.05       78.68     14.73 o 
   2  13   0       26.24       18.68      7.28 o 
   3  13   0       37.65       33.36     12.41 o 
   4  13   0       47.54       49.67     10.28 o 
   5  13   0      113.52      116.92     17.92 o 
   6  13   0      145.26      155.68     17.62 o 
   7  13   0       54.81       48.12     18.02 o 
   8  13   0        8.65       22.36     14.68 o 
   0  14   0        2.78        1.57     10.95 o 
   1  14   0       10.69        9.02      5.55 o 
   2  14   0      611.67      577.59     37.30 o 
   3  14   0      701.45      844.58     59.42 o 
   4  14   0       12.35        9.26      7.29 o 
   5  14   0       19.32       20.25      7.82 o 
   6  14   0        8.64       -1.52      9.68 o 
   7  14   0        9.32       31.49     14.83 o 
   1  15   0        0.34       -1.32      6.34 o 
   2  15   0      188.37      202.33     23.12 o 
   3  15   0      180.83      174.68     28.19 o 
   4  15   0      191.32      176.11     19.82 o 
   5  15   0      152.87      170.86     19.78 o 
   6  15   0        1.98        6.98      8.74 o 
   0  16   0       33.59       37.11     15.81 o 
   1  16   0        1.16       -3.32      6.38 o 
   2  16   0        0.06       -1.52      7.68 o 
   3  16   0       24.70       32.95      9.11 o 
   4  16   0       76.64       81.82     13.49 o 
   5  16   0       10.62        2.92      8.06 o 
   6  16   0      124.96      156.00     28.72 o 
   1  17   0       98.48      112.67     19.15 o 
   2  17   0      294.21      262.18     38.17 o 
   3  17   0       23.01       27.22     13.28 o 
   4  17   0        0.24        8.11      9.02 o 
   0  18   0      499.69      440.95     53.86 o 
   1  18   0       23.67       40.71     18.74 o 
   2  18   0      110.71      114.13     26.65 o 
   3  18   0       24.88       21.49     13.88 o 
 -11   1   1        2.10       16.00      9.72 o 
 -10   1   1       32.75       17.11      7.25 o 
  -9   1   1       46.03       47.75     11.67 o 
  -8   1   1       14.16       13.60      4.93 o 
  -7   1   1       58.09       44.11      9.26 o 
  -6   1   1      316.67      301.09     21.76 o 
  -5   1   1      672.86      712.50     29.97 o 
  -4   1   1      994.51     1007.86     31.55 o 
  -3   1   1      963.46     1047.40     34.08 o 
  -2   1   1     1436.68     1449.67     26.38 o 
  -1   1   1     7840.19     7499.95     41.61 o 
   1   1   1     6494.10     6134.68     46.30 o 
   2   1   1      620.55      524.03     13.66 o 
   3   1   1       23.85       18.93      3.95 o 
   4   1   1       30.67       11.30      4.31 o 
   5   1   1       22.39       21.17      4.35 o 
   6   1   1      223.56      193.66     10.35 o 
   7   1   1       26.04       23.22      4.35 o 
   8   1   1       32.79       35.86      5.39 o 
   9   1   1      294.89      298.62     18.74 o 
  10   1   1        0.01        0.00     16.80 o 
  11   1   1       89.21      106.35     34.14 o 
 -11   2   1       25.75       20.41      7.92 o 
 -10   2   1        0.33        4.09      6.20 o 
  -9   2   1      274.80      308.96     35.28 o 
  -8   2   1      725.73      682.86     29.81 o 
  -7   2   1       34.73       29.06      5.16 o 
  -6   2   1      186.82      161.06     12.00 o 
  -5   2   1       33.73       46.16      5.47 o 
  -4   2   1      447.54      484.58     14.67 o 
  -3   2   1      883.75      957.69     17.90 o 
  -2   2   1     3572.59     3552.22     34.47 o 
  -1   2   1     4923.55     4724.01     28.76 o 
   0   2   1      641.27      627.94     14.08 o 
   1   2   1      250.47      237.07      4.81 o 
   2   2   1     1085.20     1061.16     15.31 o 
   3   2   1      630.31      604.76     11.43 o 
   4   2   1       88.84       84.98      5.16 o 
   5   2   1       17.48       15.74      3.03 o 
   6   2   1      527.33      493.40     16.26 o 
   7   2   1       86.87       98.68      6.76 o 
   8   2   1      255.60      280.31     11.87 o 
   9   2   1        8.62       -0.39     20.40 o 
  10   2   1       20.71        7.41      7.27 o 
  11   2   1        2.16       -8.06      8.06 o 
 -11   3   1        3.86       -1.50      8.74 o 
 -10   3   1       24.22       15.35      7.39 o 
  -9   3   1       89.79       78.16     30.11 o 
  -8   3   1      362.34      333.02     22.61 o 
  -7   3   1      558.21      577.82     20.91 o 
  -6   3   1       49.28       42.25      5.70 o 
  -5   3   1       39.36       27.32      3.95 o 
  -4   3   1     1619.96     1713.56     25.12 o 
  -3   3   1      715.36      596.57     14.62 o 
  -2   3   1      144.02      124.62      5.99 o 
  -1   3   1        7.40        7.24      3.56 o 
   0   3   1     5676.84     5321.90     49.15 o 
   1   3   1     2141.03     2015.18     19.16 o 
   2   3   1       18.17       16.05      2.10 o 
   3   3   1     2371.99     2493.75     24.30 o 
   4   3   1     1433.18     1372.69     36.84 o 
   5   3   1      565.21      572.46     15.73 o 
   6   3   1        7.65        5.71      3.23 o 
   7   3   1        0.69        2.97      3.08 o 
   8   3   1      769.00      715.97     22.01 o 
   9   3   1       99.73      112.12     21.18 o 
  10   3   1        7.84       -5.94     14.84 o 
  11   3   1       16.62       15.18      9.01 o 
 -11   4   1        5.60       11.19     12.58 o 
 -10   4   1       29.45       10.47     11.97 o 
  -9   4   1        2.10       -3.96      3.96 o 
  -8   4   1      254.48      248.25     16.67 o 
  -7   4   1      107.85       98.06     10.30 o 
  -6   4   1       66.24       65.58      6.99 o 
  -5   4   1      115.05      132.22      8.97 o 
  -4   4   1     1169.79     1272.85     24.57 o 
  -3   4   1     1734.96     1696.40     22.83 o 
  -2   4   1       10.58       12.41      2.61 o 
  -1   4   1      413.78      375.40     12.84 o 
   0   4   1      127.76      149.34      7.92 o 
   1   4   1     3467.47     3596.17     29.81 o 
   2   4   1      353.50      382.38     12.85 o 
   3   4   1     1036.37     1192.21     14.84 o 
   4   4   1      449.93      533.18     14.46 o 
   5   4   1      879.19      897.45     24.33 o 
   6   4   1      431.80      415.62     14.74 o 
   7   4   1       69.62       69.48      7.10 o 
   8   4   1     1931.84     1886.34     50.36 o 
   9   4   1       22.06       27.45      9.81 o 
  10   4   1        9.50       -3.70     19.95 o 
 -11   5   1       23.77       38.62     17.17 o 
 -10   5   1       64.60       67.63     21.88 o 
  -9   5   1      223.52      173.35     30.57 o 
  -8   5   1        1.45        2.09      4.22 o 
  -7   5   1      276.85      284.36     19.70 o 
  -6   5   1      185.32      169.81     12.30 o 
  -5   5   1      217.80      201.24     11.14 o 
  -4   5   1       99.11       70.29     15.47 o 
  -3   5   1       34.53       35.64      3.88 o 
  -2   5   1      592.64      610.12     15.20 o 
  -1   5   1      103.84      101.99      7.66 o 
   0   5   1     1109.57     1173.51     28.70 o 
   1   5   1     1941.77     1882.29     29.38 o 
   2   5   1     2098.81     2125.51     26.22 o 
   3   5   1      649.59      669.35     13.09 o 
   4   5   1       30.07       23.05      5.48 o 
   5   5   1      160.28      160.65      8.42 o 
   6   5   1        0.17        2.91      2.87 o 
   7   5   1      354.08      298.39     21.96 o 
   8   5   1       42.94       22.14     20.10 o 
   9   5   1       16.15       18.68      9.42 o 
  10   5   1       43.55       39.60     17.35 o 
 -10   6   1       12.38       39.63     16.95 o 
  -9   6   1      177.76      151.84     28.64 o 
  -8   6   1       89.59       67.49     10.27 o 
  -7   6   1      973.25     1053.81     37.68 o 
  -6   6   1      337.40      375.06     21.59 o 
  -5   6   1       68.53       65.00      7.06 o 
  -4   6   1      697.47      778.28     20.07 o 
  -3   6   1        0.08        8.11      2.82 o 
  -2   6   1       70.47       83.22      7.53 o 
  -1   6   1      838.83      793.98     22.35 o 
   0   6   1      811.25      758.75     21.40 o 
   1   6   1      911.42      957.39     29.39 o 
   2   6   1      837.76      783.47     17.67 o 
   3   6   1     1453.12     1536.44     21.55 o 
   4   6   1      362.90      368.37     11.43 o 
   5   6   1        9.21       12.30      3.68 o 
   6   6   1        0.10        0.62      6.32 o 
   7   6   1     1038.11     1024.33     28.57 o 
   8   6   1       11.72       25.53     13.64 o 
   9   6   1      244.48      269.37     38.72 o 
  10   6   1        0.38        1.61      9.03 o 
 -10   7   1      218.36      235.23     37.62 o 
  -9   7   1      534.36      473.85     49.61 o 
  -8   7   1      155.08      166.30     16.02 o 
  -7   7   1        4.91       15.77      6.00 o 
  -6   7   1       84.58      100.02     19.72 o 
  -5   7   1        6.45       12.13      3.94 o 
  -4   7   1       11.38       25.00      4.60 o 
  -3   7   1      111.17       73.36     22.36 o 
  -2   7   1       12.81       10.79      3.57 o 
  -1   7   1      741.59      803.52     24.21 o 
   0   7   1      813.38      862.84     24.82 o 
   1   7   1       33.50       25.39      4.86 o 
   2   7   1      522.24      536.45     22.69 o 
   3   7   1      816.61      769.51     19.79 o 
   4   7   1       35.48       41.62      4.90 o 
   5   7   1        5.60       13.54      5.03 o 
   6   7   1       58.65       65.68      8.27 o 
   7   7   1       56.33       58.65      7.24 o 
   8   7   1       73.56      109.63     23.82 o 
   9   7   1       17.08       34.42     18.56 o 
  10   7   1       25.41       17.36     11.74 o 
 -10   8   1      335.49      441.47     52.50 o 
  -9   8   1      128.15      129.25     26.75 o 
  -8   8   1      157.19       21.68     89.98 o 
  -7   8   1      118.70       19.34     59.33 o 
  -6   8   1       93.04       74.74     27.60 o 
  -5   8   1       76.64       84.40      8.55 o 
  -4   8   1       10.98       13.28      4.02 o 
  -3   8   1        6.44        8.45      2.82 o 
  -2   8   1        0.25        4.84      3.14 o 
  -1   8   1      387.43      399.11     22.86 o 
   0   8   1     1667.85     1870.11     56.80 o 
   1   8   1        1.30        5.91      3.38 o 
   2   8   1      785.62      752.88     20.21 o 
   3   8   1        5.11        7.66      4.28 o 
   4   8   1      214.27      197.69     11.83 o 
   5   8   1      403.46      391.70     16.23 o 
   6   8   1       44.02       30.15      6.24 o 
   7   8   1       36.88       24.47      5.39 o 
   8   8   1      190.07      200.59     31.48 o 
   9   8   1       32.74       39.98     15.58 o 
  10   8   1       33.20       44.98     18.58 o 
 -10   9   1       98.80       88.99     22.99 o 
  -9   9   1       60.78       26.77     11.56 o 
  -8   9   1       54.71       32.68     13.04 o 
  -7   9   1        0.07        6.30      4.75 o 
  -6   9   1      111.95      151.06     23.93 o 
  -5   9   1      348.77      376.74     22.90 o 
  -4   9   1      167.02      162.51     12.33 o 
  -3   9   1        1.23        0.27      8.58 o 
  -2   9   1        1.51        6.29      4.90 o 
  -1   9   1       10.35        7.52      5.76 o 
   0   9   1      784.74      908.05     50.82 o 
   1   9   1        6.18        5.39      5.33 o 
   2   9   1      226.52      230.96     27.97 o 
   3   9   1      157.48      159.93     11.76 o 
   4   9   1        0.90        4.09      5.22 o 
   5   9   1      162.82      169.60     22.06 o 
   6   9   1       73.33       80.13     10.30 o 
   7   9   1       20.26       51.57     16.79 o 
   8   9   1      154.94      141.34     27.90 o 
   9   9   1       72.09       80.92     21.90 o 
  -9  10   1        1.73       10.50     13.27 o 
  -8  10   1       81.36      103.19     23.42 o 
  -7  10   1       94.04      102.15     21.96 o 
  -6  10   1       17.77       25.11      7.21 o 
  -5  10   1       16.65        1.20     12.83 o 
  -4  10   1      327.08      309.84     21.14 o 
  -3  10   1       85.49       87.45     11.69 o 
  -2  10   1      568.26      537.41     29.95 o 
  -1  10   1      158.43      138.38     15.56 o 
   0  10   1      222.07      239.15     19.77 o 
   1  10   1        0.60        1.43      5.57 o 
   2  10   1      606.27      593.37     40.72 o 
   3  10   1        0.33        4.07      5.53 o 
   4  10   1      460.22      447.06     20.85 o 
   5  10   1      188.52      165.34     12.08 o 
   6  10   1       11.74        4.44      4.55 o 
   7  10   1       32.36       54.59     18.36 o 
   8  10   1        2.88        6.94     11.94 o 
   9  10   1        0.16       -0.13     12.24 o 
  -9  11   1        0.45       -6.22     10.11 o 
  -8  11   1        0.12        1.37      7.66 o 
  -7  11   1       29.52       27.30     10.85 o 
  -6  11   1       14.14       14.24     11.82 o 
  -5  11   1       32.11       20.68      6.08 o 
  -4  11   1      389.96      354.16     19.34 o 
  -3  11   1       15.90        5.43     11.72 o 
  -2  11   1      204.57      238.57     21.13 o 
  -1  11   1      767.27      798.79     37.75 o 
   0  11   1        0.12       -1.57      4.97 o 
   1  11   1      572.80      615.26     32.90 o 
   2  11   1      105.99       86.63     28.37 o 
   3  11   1      451.53      441.11     40.09 o 
   4  11   1       44.21       30.87      7.71 o 
   5  11   1       64.16       69.99     10.99 o 
   6  11   1       26.52        8.33     12.38 o 
   7  11   1        0.14        0.32      9.07 o 
   8  11   1       31.52       36.72     16.20 o 
   9  11   1        0.15        1.58     10.10 o 
  -8  12   1       56.21       71.54     19.82 o 
  -7  12   1        1.67        6.56      6.82 o 
  -6  12   1      318.62      311.28     44.57 o 
  -5  12   1      282.13      250.67     41.31 o 
  -4  12   1       57.06       45.48      9.23 o 
  -3  12   1        1.34        4.09      4.97 o 
  -2  12   1       19.03       22.54      8.31 o 
  -1  12   1       24.70       17.28     11.13 o 
   0  12   1        9.37        7.93      5.91 o 
   1  12   1       10.70       20.99     18.32 o 
   2  12   1       19.86       23.72      6.75 o 
   3  12   1      219.24      190.04     15.06 o 
   4  12   1       97.67      109.65     14.36 o 
   5  12   1       94.12      101.91     21.37 o 
   6  12   1       14.10        2.15     10.65 o 
   7  12   1        0.54       -1.38      7.54 o 
   8  12   1        8.48       -1.16      7.67 o 
  -8  13   1        0.20       15.39     11.45 o 
  -7  13   1       29.79       38.30     14.53 o 
  -6  13   1        4.19        9.08     10.71 o 
  -5  13   1       73.59       69.64     12.21 o 
  -4  13   1      316.53      323.26     24.46 o 
  -3  13   1     2077.61     2168.98     87.05 o 
  -2  13   1      162.85      146.72     25.31 o 
  -1  13   1       38.26       37.88     10.36 o 
   0  13   1       80.35       71.20     12.90 o 
   1  13   1       34.26       29.15      8.58 o 
   2  13   1      139.21      125.36     16.87 o 
   3  13   1     1376.22     1463.34     63.36 o 
   4  13   1      118.72      129.60     15.94 o 
   5  13   1        0.33       -5.03      5.03 o 
   6  13   1        8.82       16.41      8.93 o 
   7  13   1       27.02       22.91     12.01 o 
   8  13   1       14.96       -3.72      8.89 o 
  -7  14   1      150.21      174.73     29.59 o 
  -6  14   1       48.42       41.04      8.73 o 
  -5  14   1       32.66       36.60      9.92 o 
  -4  14   1       61.85       70.70     15.15 o 
  -3  14   1        5.02       10.36      6.88 o 
  -2  14   1        2.40       -4.41      7.87 o 
  -1  14   1        3.80        1.17      7.67 o 
   0  14   1      156.62      161.43     19.69 o 
   1  14   1      178.60      165.20     27.38 o 
   2  14   1       81.88       71.61     13.20 o 
   3  14   1      195.81      181.85     26.53 o 
   4  14   1      115.30      128.71     25.84 o 
   5  14   1        0.79       -3.09      5.71 o 
   6  14   1       17.71       49.73     16.64 o 
   7  14   1        1.91       -6.83     12.19 o 
  -6  15   1      123.35      131.44     24.77 o 
  -5  15   1      133.90      149.96     17.91 o 
  -4  15   1      324.82      379.95     30.56 o 
  -3  15   1       75.64       76.07     13.31 o 
  -2  15   1      224.73      202.12     31.90 o 
  -1  15   1       26.36       28.57     10.09 o 
   0  15   1        2.84        2.62      5.91 o 
   1  15   1       74.78       96.08     17.85 o 
   2  15   1      189.09      171.73     21.60 o 
   3  15   1      301.00      298.44     27.96 o 
   4  15   1      253.63      314.65     26.32 o 
   5  15   1      217.48      234.83     22.79 o 
   6  15   1       17.02      -12.64     12.69 o 
  -5  16   1      124.62      164.01     28.48 o 
  -4  16   1      190.87      223.67     22.44 o 
  -3  16   1      250.99      262.81     24.02 o 
  -2  16   1       52.18       22.79     13.56 o 
  -1  16   1       38.89       28.06     12.92 o 
   0  16   1      133.09      165.47     22.53 o 
   1  16   1        7.30        9.31      9.74 o 
   2  16   1      423.05      434.85     35.22 o 
   3  16   1      163.39      182.22     29.76 o 
   4  16   1       72.85       94.65     17.66 o 
   5  16   1      187.20      181.05     31.24 o 
  -4  17   1       70.62       64.43     20.89 o 
  -3  17   1      101.06       87.74     22.51 o 
  -2  17   1       68.14      113.15     26.19 o 
  -1  17   1       67.73       42.14     16.32 o 
   0  17   1       71.24       82.40     23.81 o 
   1  17   1      247.31      281.41     29.61 o 
   2  17   1      552.69      529.95     40.28 o 
   3  17   1       10.28       20.69     13.58 o 
   4  17   1        0.13        3.63      6.45 o 
  -3  18   1       10.93      -11.17     11.17 o 
  -2  18   1       37.41       22.39     13.31 o 
  -1  18   1      109.78       78.21     24.50 o 
   0  18   1       19.42       33.86     18.82 o 
   1  18   1      109.81       85.57     24.12 o 
   3  18   1       74.39       72.82     20.25 o 
 -11   0   2        8.67        8.48     15.03 o 
 -10   0   2       86.22      126.45     27.24 o 
  -9   0   2      168.44      165.38     29.65 o 
  -8   0   2      312.39      272.50     34.47 o 
  -7   0   2     5185.63     4961.07    133.60 o 
  -6   0   2      357.20      368.99     33.88 o 
  -5   0   2     2569.60     2912.44     84.88 o 
  -4   0   2    11830.40    12136.88    153.77 o 
  -3   0   2     1752.51     1911.88     52.70 o 
  -2   0   2       50.09       77.65      8.91 o 
   0   0   2     8018.93     7554.10     61.80 o 
   1   0   2      184.85      191.50      7.36 o 
   2   0   2      223.92      271.05      7.54 o 
   3   0   2     1212.76     1346.45     25.54 o 
   4   0   2     3083.05     3244.39     46.02 o 
   5   0   2        1.43        2.80      3.42 o 
   6   0   2     1156.47     1085.15     33.00 o 
   7   0   2       95.50       94.83     25.92 o 
   8   0   2       16.03       13.99      9.57 o 
   9   0   2      219.73      269.75     38.32 o 
  10   0   2      311.32      339.03     46.29 o 
 -11   1   2        0.00        9.37     12.00 o 
 -10   1   2        8.62        6.44      6.38 o 
  -9   1   2        4.84       -0.16      4.97 o 
  -8   1   2     1737.07     1612.30     58.83 o 
  -7   1   2      356.00      314.00     24.25 o 
  -6   1   2       10.73       15.49      6.38 o 
  -5   1   2      337.41      347.65     17.04 o 
  -4   1   2        2.93       -0.51      3.24 o 
  -3   1   2      727.69      772.98     25.07 o 
  -2   1   2       12.31        5.92      5.39 o 
  -1   1   2      315.37      323.41      9.51 o 
   0   1   2       40.50       58.27      6.60 o 
   1   1   2     5939.69     5552.49     37.66 o 
   2   1   2     2151.92     2109.84     20.59 o 
   3   1   2      622.92      658.98     11.07 o 
   4   1   2       13.15       12.17      2.74 o 
   5   1   2      519.77      501.40     14.17 o 
   6   1   2      324.52      325.40     13.32 o 
   7   1   2      128.56      116.50      8.27 o 
   8   1   2       35.19       29.97      6.55 o 
   9   1   2       93.05      105.18     30.87 o 
  10   1   2        7.89       -4.94     18.19 o 
 -11   2   2      160.15      205.48     36.99 o 
 -10   2   2       19.27       10.07     12.83 o 
  -9   2   2      324.42      282.39     26.86 o 
  -8   2   2     1041.95      884.47     44.91 o 
  -7   2   2      503.03      513.71     30.94 o 
  -6   2   2       50.05       58.45      6.82 o 
  -5   2   2      813.85      879.04     22.50 o 
  -4   2   2     1540.35     1632.90     27.33 o 
  -3   2   2      431.40      451.11     14.18 o 
  -2   2   2     3440.15     3368.60     28.14 o 
  -1   2   2    13335.12    12467.10     41.80 o 
   0   2   2      630.82      517.50     21.90 o 
   1   2   2     5150.23     5077.26     24.90 o 
   2   2   2      177.28      177.88      8.04 o 
   3   2   2     2188.47     2220.22     26.15 o 
   4   2   2      188.38      208.69      7.63 o 
   5   2   2      202.09      194.81      8.72 o 
   6   2   2      330.36      359.92     10.43 o 
   7   2   2     2326.26     2376.11     38.01 o 
   8   2   2      108.79      100.93      8.63 o 
   9   2   2       66.78       80.66     15.88 o 
  10   2   2        0.23        1.53      6.96 o 
 -11   3   2        8.20       15.17     10.25 o 
 -10   3   2        1.02        1.10      9.36 o 
  -9   3   2        7.24        6.92      8.06 o 
  -8   3   2        3.14       -9.37     17.09 o 
  -7   3   2      261.42      245.53     17.21 o 
  -6   3   2      510.89      560.37     22.53 o 
  -5   3   2        3.12        2.57      3.21 o 
  -4   3   2       42.02       40.30      5.35 o 
  -3   3   2      580.46      579.00     16.32 o 
  -2   3   2        4.17        4.73      2.61 o 
  -1   3   2    33886.39    32904.64     94.72 o 
   0   3   2    12505.06    11917.09     77.66 o 
   1   3   2      238.89      286.07      7.28 o 
   2   3   2     4171.51     4251.25     35.58 o 
   3   3   2      823.02      884.74     17.41 o 
   4   3   2      628.83      625.88     21.14 o 
   5   3   2        3.64        1.81      1.56 o 
   6   3   2        0.28        2.38      1.33 o 
   7   3   2     3432.91     3362.59     53.03 o 
   8   3   2       98.76       70.85     13.91 o 
   9   3   2        4.14      -15.10     15.10 o 
  10   3   2       75.14       76.53     16.23 o 
 -11   4   2        8.29       15.12     15.94 o 
 -10   4   2       54.38       57.25     20.06 o 
  -9   4   2      123.00      129.73     26.50 o 
  -8   4   2      192.65      178.19     27.87 o 
  -7   4   2      264.81      163.41     81.40 o 
  -6   4   2      427.31      447.18     19.98 o 
  -5   4   2      575.92      556.46     18.04 o 
  -4   4   2     1581.15     1669.87     37.91 o 
  -3   4   2      324.85      357.91     11.59 o 
  -2   4   2     6028.65     5947.79     44.09 o 
  -1   4   2    19548.61    18976.60     73.80 o 
   0   4   2    10402.33     9949.54    131.23 o 
   1   4   2     2892.12     2743.00     25.31 o 
   2   4   2     1928.20     1801.47     17.53 o 
   3   4   2      994.58     1019.64     12.14 o 
   4   4   2      179.71      190.22     14.49 o 
   5   4   2      120.17      125.78      9.66 o 
   6   4   2      301.97      302.29     18.11 o 
   7   4   2      300.90      251.57     17.85 o 
   8   4   2      110.19      115.99     21.98 o 
   9   4   2      238.21      246.79     26.39 o 
  10   4   2       87.30      111.37     19.06 o 
 -11   5   2       24.35       36.71     17.04 o 
 -10   5   2       12.27       26.33     15.60 o 
  -9   5   2       33.85       39.24     15.82 o 
  -8   5   2      102.13       85.25     19.91 o 
  -7   5   2       14.34        5.32     14.43 o 
  -6   5   2       61.67       81.16     10.54 o 
  -5   5   2      589.04      604.10     17.60 o 
  -4   5   2      230.36      221.10     10.66 o 
  -3   5   2     2919.68     2796.89     35.06 o 
  -2   5   2      229.26      240.71      9.66 o 
  -1   5   2      273.28      238.56     20.08 o 
   0   5   2      371.82      366.86     13.75 o 
   1   5   2     3764.30     3816.74     33.62 o 
   2   5   2        2.55        1.83      2.15 o 
   3   5   2       11.70       11.36      2.03 o 
   4   5   2      213.16      230.17      8.54 o 
   5   5   2     1030.99      975.71     16.63 o 
   6   5   2       52.23       45.32      7.58 o 
   7   5   2      253.99      251.29     22.98 o 
   8   5   2     1016.83     1042.73     59.34 o 
   9   5   2       79.67       78.35     15.55 o 
  10   5   2       55.79       79.43     17.15 o 
 -10   6   2        0.05      -15.99     15.99 o 
  -9   6   2       59.35       31.62     12.06 o 
  -8   6   2       53.08       50.44     16.28 o 
  -7   6   2       41.03        9.36     28.94 o 
  -6   6   2      139.84      158.50     31.87 o 
  -5   6   2       99.21      121.80     10.66 o 
  -4   6   2     1007.55      969.02     23.11 o 
  -3   6   2      683.05      688.36     18.31 o 
  -2   6   2     1128.79     1241.15     23.11 o 
  -1   6   2        5.00        1.63      3.10 o 
   0   6   2      835.78      855.52     25.97 o 
   1   6   2       76.59       62.70      4.93 o 
   2   6   2      467.41      482.70     12.45 o 
   3   6   2     1279.18     1360.03     33.42 o 
   4   6   2      151.84      172.85      7.16 o 
   5   6   2      139.95      158.67      7.73 o 
   6   6   2       27.81       21.99      7.52 o 
   7   6   2       34.60       52.35     11.83 o 
   8   6   2      489.37      501.19     35.12 o 
   9   6   2       15.81        5.85      9.00 o 
  10   6   2       10.51        0.42      8.31 o 
 -10   7   2      125.09      126.10     27.67 o 
  -9   7   2       89.54       81.03     21.43 o 
  -8   7   2       11.69        7.39      9.42 o 
  -7   7   2      168.87      155.51     23.92 o 
  -6   7   2       45.66       10.35     19.15 o 
  -5   7   2      153.94      130.71     25.80 o 
  -4   7   2      124.67      139.23      9.42 o 
  -3   7   2       19.09       22.55      4.17 o 
  -2   7   2      104.85      122.78      8.13 o 
  -1   7   2       27.06       18.83      4.84 o 
   0   7   2        0.12       -0.46      2.80 o 
   1   7   2       78.35       93.59      6.56 o 
   2   7   2      351.15      382.86     13.02 o 
   3   7   2       42.84       36.45      4.11 o 
   4   7   2      211.08      240.74      9.73 o 
   5   7   2        0.20        1.60      2.99 o 
   6   7   2      140.45      131.48     13.90 o 
   7   7   2       87.22       61.49     18.22 o 
   8   7   2        0.03       -6.55      8.54 o 
   9   7   2       46.73       46.38     18.41 o 
  10   7   2       63.10       25.93     14.45 o 
 -10   8   2      245.84      255.78     38.55 o 
  -9   8   2       33.91       46.78     16.22 o 
  -8   8   2       14.98       29.26     13.44 o 
  -7   8   2       94.85       97.77     19.94 o 
  -6   8   2       44.34       74.95     17.07 o 
  -5   8   2      171.11      199.36     16.40 o 
  -4   8   2        1.16        0.68      3.03 o 
  -3   8   2      130.15      154.35     11.39 o 
  -2   8   2     1111.85     1153.10     39.29 o 
  -1   8   2     1396.46     1418.26     43.01 o 
   0   8   2     1361.01     1459.50     43.05 o 
   1   8   2        3.15        1.19      3.29 o 
   2   8   2     1661.67     1814.56     30.40 o 
   3   8   2     1871.70     1824.29     35.03 o 
   4   8   2     1260.28     1257.16     25.77 o 
   5   8   2        0.02       -0.31      2.46 o 
   6   8   2      139.03      138.34     16.62 o 
   7   8   2      153.86      156.26     27.66 o 
   8   8   2        0.10       -0.73      9.84 o 
   9   8   2       36.42       69.65     23.67 o 
 -10   9   2      315.98      357.18     45.61 o 
  -9   9   2       32.53       19.08     11.69 o 
  -8   9   2      141.05      121.82     24.63 o 
  -7   9   2        5.97        5.68      8.75 o 
  -6   9   2       79.53       79.46     17.65 o 
  -5   9   2        0.26       -0.65     11.14 o 
  -4   9   2        2.79        3.58      5.17 o 
  -3   9   2      625.02      634.33     27.26 o 
  -2   9   2     2420.53     2344.69     59.50 o 
  -1   9   2     1358.34     1484.04     46.73 o 
   0   9   2       37.97       46.39     12.30 o 
   1   9   2      163.55      173.51     15.95 o 
   2   9   2       16.81       25.33      6.85 o 
   3   9   2        6.45        0.01      2.24 o 
   4   9   2      783.78      741.01     21.50 o 
   5   9   2       60.94       68.78      7.11 o 
   6   9   2      133.94      121.39     10.95 o 
   7   9   2       31.02       26.14     13.24 o 
   8   9   2       69.99      102.48     25.25 o 
   9   9   2       42.90       65.99     21.52 o 
  -9  10   2      298.97      307.44     40.58 o 
  -8  10   2       25.87        4.11      8.38 o 
  -7  10   2        9.37       13.56      9.20 o 
  -6  10   2        0.32       -0.12      3.80 o 
  -5  10   2        1.06        2.60      3.98 o 
  -4  10   2        0.32       -4.54      5.46 o 
  -3  10   2      315.27      323.74     20.69 o 
  -2  10   2        1.48        1.06      5.93 o 
  -1  10   2       41.41       44.87     13.61 o 
   0  10   2       49.80       66.85     11.24 o 
   1  10   2       79.60       86.47     12.47 o 
   2  10   2      320.45      324.86     16.98 o 
   3  10   2     1132.61     1043.07     31.14 o 
   4  10   2       11.64       10.85      4.32 o 
   5  10   2      152.41      135.14     10.45 o 
   6  10   2        4.95        6.79      4.93 o 
   7  10   2       58.16       32.32     15.89 o 
   8  10   2        3.52       25.54     15.80 o 
   9  10   2       14.45        9.76      8.32 o 
  -9  11   2       37.34       49.96     17.84 o 
  -8  11   2        2.87        9.53      9.36 o 
  -7  11   2      454.24      471.49     29.36 o 
  -6  11   2      254.33      292.89     22.75 o 
  -5  11   2      882.49      927.32     38.68 o 
  -4  11   2      113.36       95.39     12.53 o 
  -3  11   2       91.33      102.44     18.69 o 
  -2  11   2       85.76       93.34     18.07 o 
  -1  11   2      104.74      109.44     20.58 o 
   0  11   2       54.75       46.20     10.02 o 
   1  11   2      122.35      117.66     11.98 o 
   2  11   2      115.29      129.95     15.68 o 
   3  11   2       42.56       33.12      8.88 o 
   4  11   2      488.29      466.70     23.48 o 
   5  11   2       91.89       16.89     52.62 o 
   6  11   2        0.39       -4.78     11.05 o 
   7  11   2        0.91       -5.51     11.73 o 
   8  11   2        7.15        6.62     11.03 o 
  -8  12   2       67.28       42.78     14.04 o 
  -7  12   2       75.40       87.09     17.65 o 
  -6  12   2       92.15      115.04     14.69 o 
  -5  12   2       45.48       40.62      8.69 o 
  -4  12   2     2537.58     2570.83     64.28 o 
  -3  12   2       84.45       87.76     12.05 o 
  -2  12   2       44.51       22.36      9.76 o 
  -1  12   2       87.44       58.49     16.03 o 
   0  12   2       15.26        6.24      6.45 o 
   1  12   2      132.98      166.14     18.33 o 
   2  12   2      112.23       76.20     12.70 o 
   3  12   2      163.52      148.73     17.06 o 
   4  12   2       31.02       19.11      5.61 o 
   5  12   2       89.28      105.27     23.55 o 
   6  12   2       22.88       12.29     10.96 o 
   7  12   2        1.00      -12.17     12.17 o 
   8  12   2      102.06      128.80     27.02 o 
  -8  13   2        5.89        1.16      9.72 o 
  -7  13   2       50.87       65.31     17.45 o 
  -6  13   2        8.56        9.98      5.73 o 
  -5  13   2      601.69      611.12     33.51 o 
  -4  13   2      354.27      357.00     33.72 o 
  -3  13   2      115.69      110.95     14.00 o 
  -2  13   2       17.42       33.28     14.39 o 
  -1  13   2        2.31        7.82      8.72 o 
   0  13   2       26.78       21.20      8.90 o 
   1  13   2      460.28      469.32     31.95 o 
   2  13   2       33.21       21.84     14.10 o 
   3  13   2       60.28       45.18     20.90 o 
   4  13   2       49.60       42.43      8.19 o 
   5  13   2      422.12      390.07     44.44 o 
   6  13   2       44.30       57.30     19.16 o 
   7  13   2       28.33       44.84     16.76 o 
  -7  14   2       15.50       19.37     11.28 o 
  -6  14   2       54.58       70.36     13.17 o 
  -5  14   2       53.76       37.53     14.15 o 
  -4  14   2      178.05      214.92     20.07 o 
  -3  14   2     1134.85     1115.69     49.26 o 
  -2  14   2       12.46        1.73      7.55 o 
  -1  14   2      141.29      128.06     25.61 o 
   0  14   2      115.61      108.62     24.20 o 
   1  14   2        7.68        2.35      6.59 o 
   2  14   2      288.37      258.03     47.06 o 
   3  14   2        8.72       10.37      6.97 o 
   4  14   2       65.79       90.70     12.32 o 
   5  14   2       19.41       15.33     12.92 o 
   6  14   2       66.38      121.70     27.62 o 
   7  14   2       12.70      -13.24     14.46 o 
  -6  15   2      245.92      212.57     21.48 o 
  -5  15   2       15.85        6.97      5.56 o 
  -4  15   2        2.09        8.73      6.17 o 
  -3  15   2      209.19      200.82     19.83 o 
  -2  15   2        3.13       10.60     23.41 o 
  -1  15   2        0.02        2.06      7.47 o 
   0  15   2       14.38       25.00     15.76 o 
   1  15   2        2.11       -6.47     13.05 o 
   2  15   2       34.32       28.67     11.70 o 
   3  15   2        2.83       -2.10      7.38 o 
   4  15   2       83.79       81.18     16.70 o 
   5  15   2       20.25       55.62     18.75 o 
   6  15   2       76.19       70.39     22.46 o 
  -5  16   2       43.39       55.79     17.94 o 
  -4  16   2      216.57      224.02     34.83 o 
  -3  16   2        8.75       29.11     14.49 o 
  -2  16   2       57.44       82.31     23.30 o 
  -1  16   2       74.29       81.62     22.95 o 
   0  16   2        4.59       -7.26     10.85 o 
   1  16   2      375.66      406.46     49.74 o 
   2  16   2       72.28       99.03     26.32 o 
   3  16   2       11.92       21.22     13.14 o 
   4  16   2        1.17       10.26      9.82 o 
   5  16   2      198.29      210.07     35.97 o 
  -5  17   2        0.55       17.10     12.11 o 
  -4  17   2        0.18      -10.21     10.21 o 
  -3  17   2        8.88       17.39     12.74 o 
  -2  17   2       61.21       56.69     19.63 o 
  -1  17   2        5.64       -3.79     10.15 o 
   0  17   2        6.01       18.30     12.26 o 
   1  17   2       33.18       30.12     16.90 o 
   2  17   2        4.89        7.62     10.66 o 
   3  17   2        3.70       18.86     13.22 o 
   4  17   2       22.95        8.23     10.37 o 
  -3  18   2      108.60      144.79     30.50 o 
  -2  18   2        0.90       -5.41     10.75 o 
  -1  18   2        3.35      -15.21     15.21 o 
   0  18   2       25.73       23.49     17.83 o 
   1  18   2       24.61        4.94      9.63 o 
   2  18   2       13.56       40.06     21.61 o 
 -11   1   3        2.53        1.83     12.52 o 
 -10   1   3      101.79      111.14     14.13 o 
  -9   1   3        0.65        2.39      4.52 o 
  -8   1   3      282.42      288.91     25.17 o 
  -7   1   3      159.76      145.17     16.87 o 
  -6   1   3       14.53       15.39      6.25 o 
  -5   1   3     1133.81     1204.17     31.30 o 
  -4   1   3      408.14      416.99     19.72 o 
  -3   1   3      167.07      158.40     16.03 o 
  -2   1   3      752.84      725.17     25.79 o 
  -1   1   3       14.06        8.46      4.51 o 
   0   1   3      461.33      450.20     20.50 o 
   1   1   3      548.12      584.52     11.67 o 
   2   1   3     5205.57     5262.16     42.59 o 
   3   1   3       27.05       29.23      3.35 o 
   4   1   3      172.34      217.19      7.89 o 
   5   1   3       15.07       12.20      4.26 o 
   6   1   3        1.24        2.39      2.21 o 
   7   1   3      934.17      906.18     21.51 o 
   8   1   3        3.11        3.26      2.89 o 
   9   1   3       12.64       -0.12     10.69 o 
  10   1   3       51.53       59.47     20.39 o 
 -11   2   3       38.58       95.44     26.00 o 
 -10   2   3       15.70        6.30      6.12 o 
  -9   2   3      191.11      171.72     15.84 o 
  -8   2   3        1.12       -5.47      6.63 o 
  -7   2   3        4.54        7.85      5.19 o 
  -6   2   3      347.19      375.90     19.51 o 
  -5   2   3        0.02       -0.03      3.31 o 
  -4   2   3      251.64      267.42     12.92 o 
  -3   2   3       67.46       59.57      7.55 o 
  -2   2   3      789.78      799.52     15.74 o 
  -1   2   3      771.29      782.20     14.72 o 
   0   2   3    15200.26    14560.83    127.02 o 
   1   2   3     4994.07     4552.55     32.51 o 
   2   2   3      144.37      170.75      7.50 o 
   3   2   3      135.62      122.87      6.56 o 
   4   2   3       49.14       37.06     14.10 o 
   5   2   3        2.11       -3.27      3.50 o 
   6   2   3      357.49      349.73     23.52 o 
   7   2   3      150.60      149.28     11.63 o 
   8   2   3      291.87      346.53     29.11 o 
   9   2   3       56.01       81.20     16.05 o 
  10   2   3       34.21       39.13     13.10 o 
 -11   3   3      124.01      143.40     29.47 o 
 -10   3   3       39.69       48.11     10.96 o 
  -9   3   3        0.29        0.46      5.68 o 
  -8   3   3       45.03       34.66     12.78 o 
  -7   3   3      140.83      141.79     22.32 o 
  -6   3   3        1.55       -0.93      2.80 o 
  -5   3   3      480.09      484.63     19.32 o 
  -4   3   3      898.50      936.91     23.97 o 
  -3   3   3     2089.17     2141.12     31.43 o 
  -2   3   3     2553.45     2559.43     42.40 o 
  -1   3   3    10282.23     9934.86    116.86 o 
   0   3   3    14916.45    14610.98    141.38 o 
   1   3   3     5291.43     5289.59     30.34 o 
   2   3   3      234.54      250.77      9.32 o 
   3   3   3      101.03      130.95      8.17 o 
   4   3   3      184.29      196.35     10.32 o 
   5   3   3       32.91       36.60      5.59 o 
   6   3   3      291.72      298.05     17.67 o 
   7   3   3      195.28      186.29     29.48 o 
   8   3   3        1.65       -2.88      7.82 o 
   9   3   3       31.89       22.18     26.16 o 
  10   3   3        5.38        8.46      7.50 o 
 -11   4   3       23.69       -9.31     11.23 o 
 -10   4   3        8.85       -2.23      9.03 o 
  -9   4   3       35.89       40.53     17.43 o 
  -8   4   3        0.71        6.64      7.30 o 
  -7   4   3      189.11      113.80     20.91 o 
  -6   4   3      523.80      525.87     28.13 o 
  -5   4   3       30.66       34.12      5.62 o 
  -4   4   3      577.95      628.74     19.81 o 
  -3   4   3      192.06      177.07      8.33 o 
  -2   4   3     2669.61     2707.32     26.69 o 
  -1   4   3      590.03      569.90     30.40 o 
   0   4   3     3129.49     3304.19     60.60 o 
   1   4   3     4978.32     4808.20     53.91 o 
   2   4   3      125.35      144.32      5.80 o 
   3   4   3      501.20      568.40     15.01 o 
   4   4   3      282.52      298.96     13.50 o 
   5   4   3      147.90      120.50     10.02 o 
   6   4   3       34.82       31.28      7.08 o 
   7   4   3        3.26       -4.75      4.75 o 
   8   4   3      626.20      589.82     38.11 o 
   9   4   3        3.38        3.37      9.66 o 
  10   4   3       67.36       75.32     15.94 o 
 -11   5   3        4.65        5.08      9.68 o 
 -10   5   3       31.23       18.24     12.46 o 
  -9   5   3        0.65        7.00      6.20 o 
  -8   5   3      160.61      183.35     27.91 o 
  -7   5   3      286.68      211.36     27.31 o 
  -6   5   3       22.80        7.82      7.45 o 
  -5   5   3       14.92       17.51      3.59 o 
  -4   5   3      567.40      576.24     16.87 o 
  -3   5   3     1138.23     1144.19     25.26 o 
  -2   5   3      505.29      514.51     13.82 o 
  -1   5   3     1359.52     1348.00     18.76 o 
   0   5   3     1532.52     1445.25     35.33 o 
   1   5   3        4.11        3.90      2.27 o 
   2   5   3      490.77      570.89     12.59 o 
   3   5   3       62.60       61.73      4.97 o 
   4   5   3      753.18      744.56     22.00 o 
   5   5   3        0.15       -3.55      3.71 o 
   6   5   3       42.71       39.99      7.47 o 
   7   5   3      153.29      118.79     16.75 o 
   8   5   3       92.88       67.18     14.00 o 
   9   5   3      146.07      181.48     23.42 o 
  10   5   3        1.88        5.48      6.33 o 
 -11   6   3      247.51      247.16     39.35 o 
 -10   6   3       11.38       19.54     12.45 o 
  -9   6   3       32.31       36.06      9.09 o 
  -8   6   3       80.40       59.89     16.24 o 
  -7   6   3      267.34      276.32     31.70 o 
  -6   6   3       63.45       79.75     16.77 o 
  -5   6   3      180.61       87.24    113.62 o 
  -4   6   3      475.60      470.53     17.70 o 
  -3   6   3     1139.40     1213.40     32.50 o 
  -2   6   3      546.37      609.54     16.71 o 
  -1   6   3      780.68      883.99     30.48 o 
   0   6   3        7.85        5.09      4.28 o 
   1   6   3       58.10       63.10      7.39 o 
   2   6   3        8.96       16.34      3.09 o 
   3   6   3      859.37      854.86     19.03 o 
   4   6   3       22.06       28.70      4.70 o 
   5   6   3       10.02        3.35      3.93 o 
   6   6   3       16.41       12.25     14.10 o 
   7   6   3        7.27        2.10      6.39 o 
   8   6   3      666.42      657.83     40.74 o 
   9   6   3       38.33       43.06     12.20 o 
  10   6   3        4.17       13.66      9.74 o 
 -10   7   3       61.76       85.53     23.25 o 
  -9   7   3       22.51       25.29      8.69 o 
  -8   7   3       54.68       43.33     15.08 o 
  -7   7   3        3.93       -2.86      6.44 o 
  -6   7   3       30.19       30.41     11.06 o 
  -5   7   3      136.37      127.70     12.95 o 
  -4   7   3      403.87      391.08     17.75 o 
  -3   7   3        6.04       -0.17      2.81 o 
  -2   7   3      972.12      970.13     23.47 o 
  -1   7   3      762.51      793.62     31.18 o 
   0   7   3      174.45      201.38     15.27 o 
   1   7   3      649.00      624.64     18.14 o 
   2   7   3      728.77      751.98     26.14 o 
   3   7   3      183.94      177.22      9.57 o 
   4   7   3      126.70      122.11      9.52 o 
   5   7   3        0.07        8.79      9.28 o 
   6   7   3      132.98       95.20     22.25 o 
   7   7   3      102.41       59.05     17.85 o 
   8   7   3      141.10      160.45     29.69 o 
   9   7   3      176.12      262.16     40.32 o 
 -10   8   3       45.18       47.09     17.56 o 
  -9   8   3      137.76      125.47     24.72 o 
  -8   8   3      227.76      253.54     21.80 o 
  -7   8   3        0.27        4.06      7.25 o 
  -6   8   3      347.55      339.65     31.92 o 
  -5   8   3       90.14       66.44     10.00 o 
  -4   8   3       59.01       81.04     10.51 o 
  -3   8   3      220.36      248.52     13.91 o 
  -2   8   3      764.76      847.14     23.33 o 
  -1   8   3       18.08        1.34      3.95 o 
   0   8   3      773.74      890.40     33.82 o 
   1   8   3      452.46      495.20     17.34 o 
   2   8   3       20.30       19.58      4.39 o 
   3   8   3       93.39       84.60      8.02 o 
   4   8   3       15.26        6.93      4.18 o 
   5   8   3       63.06       85.94     20.95 o 
   6   8   3      120.78      123.85     25.82 o 
   7   8   3       42.67       16.17     10.95 o 
   8   8   3      252.60      287.28     40.32 o 
   9   8   3       55.76       54.04     19.19 o 
 -10   9   3       32.63       19.66     13.71 o 
  -9   9   3      174.39      173.78     30.04 o 
  -8   9   3      273.72      226.56     20.73 o 
  -7   9   3      274.11      283.23     34.63 o 
  -6   9   3      254.32      212.50     18.86 o 
  -5   9   3      258.78      254.20     19.01 o 
  -4   9   3      828.88      817.18     31.71 o 
  -3   9   3        1.20        0.06      4.28 o 
  -2   9   3      612.66      702.43     25.63 o 
  -1   9   3        8.42       25.05     17.88 o 
   0   9   3      501.12      534.65     28.02 o 
   1   9   3       11.91        9.63      3.46 o 
   2   9   3        1.28        1.59      6.07 o 
   3   9   3       87.39       78.75     17.22 o 
   4   9   3       41.23       39.96      6.31 o 
   5   9   3        9.25        9.77      3.88 o 
   6   9   3      245.14      208.20     31.94 o 
   7   9   3        7.89       11.51     11.68 o 
   8   9   3       15.46       41.95     18.91 o 
   9   9   3       14.77       33.83     15.81 o 
  -9  10   3        5.98        6.71      8.66 o 
  -8  10   3       10.21       -0.95      9.80 o 
  -7  10   3       93.73       79.51     14.71 o 
  -6  10   3      696.29      745.50     56.71 o 
  -5  10   3       80.79       96.07     12.82 o 
  -4  10   3      440.26      433.27     24.37 o 
  -3  10   3       36.57       39.57      8.15 o 
  -2  10   3      341.10      336.50     32.71 o 
  -1  10   3       22.57       10.64      9.17 o 
   0  10   3      323.44      314.94     22.72 o 
   1  10   3        4.16        1.04      2.59 o 
   2  10   3       55.12       60.21      7.62 o 
   3  10   3        0.24       -2.51      2.83 o 
   4  10   3        5.02        2.33      4.48 o 
   5  10   3       62.26       37.60      6.32 o 
   6  10   3       37.14       51.70     16.73 o 
   7  10   3        1.07      -14.54     14.92 o 
   8  10   3      142.41      194.46     35.35 o 
   9  10   3       18.09       17.03     14.41 o 
  -9  11   3        3.74       -9.61      9.61 o 
  -8  11   3      397.25      421.35     43.11 o 
  -7  11   3      126.60      126.11     15.85 o 
  -6  11   3       62.82       63.62     11.79 o 
  -5  11   3        0.03        6.94      5.33 o 
  -4  11   3      173.89      184.84     16.59 o 
  -3  11   3       40.76       40.44      8.35 o 
  -2  11   3      402.81      428.77     22.47 o 
  -1  11   3       14.32       -2.55     12.11 o 
   0  11   3      132.44      173.83     26.08 o 
   1  11   3       17.85       18.86      4.43 o 
   2  11   3      319.65      339.10     17.80 o 
   3  11   3      429.99      452.10     21.18 o 
   4  11   3      322.40      327.70     22.57 o 
   5  11   3       66.61       84.28     22.27 o 
   6  11   3       44.18       47.17     18.19 o 
   7  11   3       45.39       15.80      9.84 o 
   8  11   3        5.20       16.81     14.17 o 
  -8  12   3       64.25       58.02     17.06 o 
  -7  12   3        0.19       13.42      6.87 o 
  -6  12   3       52.37       54.34     11.19 o 
  -5  12   3      924.76     1017.56     41.31 o 
  -4  12   3      608.12      674.43     32.21 o 
  -3  12   3      218.30      244.74     18.42 o 
  -2  12   3        0.82       -1.12      4.52 o 
  -1  12   3       38.81       22.64     13.16 o 
   0  12   3        4.20       -3.47      7.81 o 
   1  12   3        5.38        5.02      3.67 o 
   2  12   3       12.35        1.22      3.14 o 
   3  12   3      557.22      563.81     34.13 o 
   4  12   3      155.33      150.68     26.54 o 
   5  12   3        0.02       16.01     13.71 o 
   6  12   3       61.31       23.96     14.30 o 
   7  12   3       41.95       26.15     15.47 o 
   8  12   3        2.35        5.31     11.12 o 
  -8  13   3        3.23        7.19      8.89 o 
  -7  13   3       10.25       20.00      8.27 o 
  -6  13   3      115.52      132.91     16.15 o 
  -5  13   3       70.93       75.33     11.85 o 
  -4  13   3        6.65        1.66      9.84 o 
  -3  13   3      113.63      107.50     13.11 o 
  -2  13   3       69.47       80.52     10.87 o 
  -1  13   3       35.12       19.94     11.94 o 
   0  13   3       64.11       50.74     17.68 o 
   1  13   3        0.08        0.40      3.95 o 
   2  13   3       11.72        8.48      7.87 o 
   3  13   3        5.31       -2.94     10.22 o 
   4  13   3       42.59       34.59     10.84 o 
   5  13   3        7.28       13.42     14.35 o 
   6  13   3       41.42       37.13     16.75 o 
   7  13   3      191.53      259.42     39.71 o 
  -7  14   3       25.22       32.47     12.24 o 
  -6  14   3       71.73       61.92     11.62 o 
  -5  14   3       49.07       54.98     10.58 o 
  -4  14   3       39.01       30.75     13.01 o 
  -3  14   3       26.66       30.00      7.93 o 
  -2  14   3        0.22       -0.33      6.10 o 
  -1  14   3      156.66      194.31     31.67 o 
   0  14   3        9.58       13.27      9.95 o 
   1  14   3       44.58       43.47     17.05 o 
   2  14   3      253.38      256.18     37.89 o 
   3  14   3      108.36      119.24     28.46 o 
   4  14   3       34.88       63.18     18.70 o 
   5  14   3        7.13       16.41     11.39 o 
   6  14   3       59.98       43.53     18.79 o 
  -6  15   3      158.72      173.93     29.81 o 
  -5  15   3       44.31       39.26     14.38 o 
  -4  15   3       12.12       30.56     16.00 o 
  -3  15   3      345.49      366.57     24.99 o 
  -2  15   3        8.91       10.03      5.94 o 
  -1  15   3       31.06       48.42     17.28 o 
   0  15   3      118.65      122.16     27.79 o 
   1  15   3      291.97      315.14     42.93 o 
   2  15   3      106.21      109.29     27.39 o 
   3  15   3      432.80      480.75     55.03 o 
   4  15   3      401.31      423.62     35.70 o 
   5  15   3       76.43      132.78     30.51 o 
   6  15   3        9.53       15.72     14.63 o 
  -6  16   3       51.16       20.91     12.63 o 
  -5  16   3       71.72       93.94     23.19 o 
  -4  16   3      212.40      252.91     37.24 o 
  -3  16   3      259.19      277.71     39.64 o 
  -2  16   3       24.90       18.19     12.32 o 
  -1  16   3      331.77      443.21     50.95 o 
   0  16   3      216.48      232.72     38.02 o 
   1  16   3       14.00       21.72     13.70 o 
   2  16   3       63.59       67.49     21.38 o 
   3  16   3       77.60       84.10     26.84 o 
   4  16   3      636.52      650.28     45.41 o 
   5  16   3        0.10       27.94     14.86 o 
  -5  17   3        0.58       12.43      6.85 o 
  -4  17   3        3.73       -9.79      9.79 o 
  -3  17   3      171.71      182.27     34.30 o 
  -2  17   3       85.76      116.59     30.89 o 
  -1  17   3      265.45      234.88     39.33 o 
   0  17   3       20.25       18.25     13.55 o 
   1  17   3       11.16       -8.34     11.76 o 
   2  17   3      285.07      287.88     45.94 o 
   3  17   3       26.84       30.03     16.73 o 
   4  17   3       62.08       68.88     19.57 o 
  -3  18   3       19.71       27.41     14.51 o 
  -2  18   3       54.56       68.65     21.75 o 
  -1  18   3       73.02       43.44     18.65 o 
   0  18   3      235.68      198.33     38.02 o 
   1  18   3        0.03        0.94     12.09 o 
   2  18   3      447.18      525.99     63.28 o 
 -11   0   4        5.78        0.55      6.58 o 
 -10   0   4       44.51       50.16     17.40 o 
  -9   0   4      541.25      490.66     49.73 o 
  -8   0   4     1412.31     1296.72     74.52 o 
  -7   0   4      145.09      133.25     22.16 o 
  -6   0   4      530.59      541.23     28.60 o 
  -5   0   4        0.00       -0.53      3.46 o 
  -4   0   4     2251.05     2220.70     66.23 o 
  -3   0   4      640.47      707.57     33.22 o 
   0   0   4     1583.04     1588.88     40.34 o 
   1   0   4        2.44        3.50      2.51 o 
   2   0   4     1191.24     1158.74     25.79 o 
   3   0   4        8.58       12.19      2.43 o 
   4   0   4      744.65      798.09     26.10 o 
   5   0   4       23.08       19.07      4.92 o 
   6   0   4     8558.36     8180.33     84.97 o 
   7   0   4     1875.83     1824.20     44.56 o 
   8   0   4      114.71       91.97     22.01 o 
   9   0   4       11.40        9.93     10.93 o 
  10   0   4        3.51       -4.05      9.64 o 
 -11   1   4        8.62       20.88     14.15 o 
 -10   1   4       33.70       38.69     10.74 o 
  -9   1   4      119.86      117.85     17.04 o 
  -8   1   4      429.95      422.30     30.25 o 
  -7   1   4     1532.49     1428.68     51.09 o 
  -6   1   4      351.27      298.25     54.19 o 
  -5   1   4       20.66       19.78      4.70 o 
  -4   1   4      673.77      645.23     20.59 o 
  -3   1   4      135.80      154.60     11.28 o 
  -2   1   4     4765.41     4722.49     68.95 o 
  -1   1   4     1850.20     1669.18     46.48 o 
   0   1   4     6902.50     6818.67     62.87 o 
   1   1   4     4434.13     4208.33     43.00 o 
   2   1   4     1398.07     1366.31     17.52 o 
   3   1   4       69.52       64.72      3.06 o 
   4   1   4     2435.25     2314.49     61.68 o 
   5   1   4     1504.26     1489.26     34.31 o 
   6   1   4      213.44      182.39      9.93 o 
   7   1   4      127.50      137.07      8.80 o 
   8   1   4       86.89       82.38     22.24 o 
   9   1   4      112.15      144.76     20.61 o 
  10   1   4       34.08       40.51     21.79 o 
 -11   2   4       99.20       94.20     25.68 o 
 -10   2   4      160.47      177.77     21.19 o 
  -9   2   4      195.01      177.26     19.57 o 
  -8   2   4      718.43      658.72     34.96 o 
  -7   2   4      403.56      387.59     36.95 o 
  -6   2   4       19.93       25.50     10.90 o 
  -5   2   4      509.13      485.65     20.79 o 
  -4   2   4      695.75      711.98     21.24 o 
  -3   2   4      960.28      971.28     21.61 o 
  -2   2   4      220.56      215.55     11.05 o 
  -1   2   4        3.95        1.97      5.67 o 
   0   2   4    14802.62    14472.42    140.99 o 
   1   2   4       41.07       33.50      4.10 o 
   2   2   4      520.06      492.20     11.51 o 
   3   2   4      485.54      508.44     13.46 o 
   4   2   4       58.75       62.67      5.89 o 
   5   2   4       11.27       12.10      4.49 o 
   6   2   4     1200.30     1172.90     33.37 o 
   7   2   4      677.11      629.55     26.10 o 
   8   2   4      615.37      635.31     39.51 o 
   9   2   4        7.20        1.73      7.00 o 
  10   2   4       98.49      124.46     20.40 o 
 -11   3   4       10.82       22.04     14.35 o 
 -10   3   4       77.12       64.91     12.85 o 
  -9   3   4        6.53        6.63      6.75 o 
  -8   3   4      212.18      182.42     18.74 o 
  -7   3   4      403.21      361.48     35.58 o 
  -6   3   4      215.41      250.19     19.47 o 
  -5   3   4      686.88      706.01     28.49 o 
  -4   3   4     1225.36     1314.39     28.47 o 
  -3   3   4      363.11      357.78     12.98 o 
  -2   3   4      578.33      542.88     16.46 o 
  -1   3   4      488.62      514.41     29.15 o 
   0   3   4     4872.62     4689.47     63.54 o 
   1   3   4      934.59      871.46     18.85 o 
   2   3   4     2001.59     1956.93     19.53 o 
   3   3   4     1595.15     1779.73     26.22 o 
   4   3   4      803.02      811.00     22.33 o 
   5   3   4        0.00        5.89      3.63 o 
   6   3   4       30.34       12.61      4.72 o 
   7   3   4      127.89      132.43     12.94 o 
   8   3   4      132.00      145.61     34.78 o 
   9   3   4       43.33       28.50     10.85 o 
  10   3   4       69.87      128.10     25.60 o 
 -11   4   4      243.89      203.23     36.34 o 
 -10   4   4       11.97        9.14      7.13 o 
  -9   4   4        1.20       -5.91     11.80 o 
  -8   4   4        0.71        2.07      4.87 o 
  -7   4   4       54.13       32.28     10.87 o 
  -6   4   4       83.47       85.27     11.89 o 
  -5   4   4     1799.17     1785.38     45.28 o 
  -4   4   4      148.77      216.24     11.85 o 
  -3   4   4      228.40      234.76      9.47 o 
  -2   4   4     1786.08     1861.14     22.83 o 
  -1   4   4     1797.46     1709.09     56.07 o 
   0   4   4        0.18        0.53      3.94 o 
   1   4   4      461.10      430.64      9.82 o 
   2   4   4     3721.98     3751.06     29.96 o 
   3   4   4        1.19        0.76      2.92 o 
   4   4   4      103.53      116.72     16.46 o 
   5   4   4      126.45      121.93     10.01 o 
   6   4   4        3.26        4.42      4.48 o 
   7   4   4       31.71       30.04      8.43 o 
   8   4   4      356.29      344.98     37.48 o 
   9   4   4       20.43       33.77     11.02 o 
  10   4   4       35.15       33.30     10.70 o 
 -11   5   4        0.31       -7.00     10.92 o 
 -10   5   4       29.09       28.09      9.10 o 
  -9   5   4      139.72      187.84     19.85 o 
  -8   5   4       10.40       12.09      6.05 o 
  -7   5   4        4.73        2.46      9.28 o 
  -6   5   4      133.07       99.98     23.13 o 
  -5   5   4       35.37       30.09      6.48 o 
  -4   5   4        9.44        5.02      2.39 o 
  -3   5   4      240.23      230.12      9.58 o 
  -2   5   4      763.55      805.53     17.89 o 
  -1   5   4     8709.90     9159.27    138.54 o 
   0   5   4     1818.54     1854.20     40.61 o 
   1   5   4     1452.42     1409.76     18.19 o 
   2   5   4      176.96      219.88      7.98 o 
   3   5   4       17.33       14.67      2.60 o 
   4   5   4       10.87        5.49      3.76 o 
   5   5   4      271.58      259.98     20.67 o 
   6   5   4       21.42        9.88      5.23 o 
   7   5   4      161.90      148.68     19.05 o 
   8   5   4       50.74       55.27     13.23 o 
   9   5   4       29.75       33.59     22.21 o 
  10   5   4       14.07        1.54      8.04 o 
 -11   6   4      218.82      270.02     41.25 o 
 -10   6   4       31.55       18.92     11.90 o 
  -9   6   4        0.57       -0.99      5.95 o 
  -8   6   4       67.49       70.10     11.62 o 
  -7   6   4      151.45      140.30     22.50 o 
  -6   6   4        0.00       -3.21      5.21 o 
  -5   6   4       38.22       35.86      7.13 o 
  -4   6   4      847.98      819.60     32.71 o 
  -3   6   4     2159.32     2126.90     36.21 o 
  -2   6   4      255.09      225.81      9.74 o 
  -1   6   4       33.66       43.69     11.81 o 
   0   6   4       24.13       15.21      4.56 o 
   1   6   4      348.37      423.05     13.65 o 
   2   6   4     1611.36     1593.97     25.93 o 
   3   6   4       71.68       76.24      5.20 o 
   4   6   4      184.78      178.67     12.75 o 
   5   6   4      499.50      465.26     19.75 o 
   6   6   4        5.81       11.33      9.84 o 
   7   6   4        3.77        2.02      6.52 o 
   8   6   4      385.41      392.69     32.21 o 
   9   6   4      217.44      208.11     24.96 o 
 -10   7   4       52.39       35.97     14.45 o 
  -9   7   4        0.45       10.07     15.18 o 
  -8   7   4        9.49        5.93      8.84 o 
  -7   7   4      555.05      532.36     29.98 o 
  -6   7   4      107.64      123.02     19.30 o 
  -5   7   4      156.03      141.31     13.51 o 
  -4   7   4      385.20      372.16     19.95 o 
  -3   7   4        3.99        4.21      2.81 o 
  -2   7   4     2335.16     2350.66     58.50 o 
  -1   7   4      340.57      373.53     21.82 o 
   0   7   4     2967.38     2922.15     90.64 o 
   1   7   4     2069.80     2103.25     31.77 o 
   2   7   4      400.75      383.09     13.70 o 
   3   7   4      592.79      599.85     17.11 o 
   4   7   4      499.26      482.05     17.33 o 
   5   7   4      284.51      305.95     19.26 o 
   6   7   4      125.55      121.41     16.01 o 
   7   7   4      119.04      125.52     17.73 o 
   8   7   4       85.38       76.01     14.32 o 
   9   7   4       10.60       14.05     18.42 o 
 -10   8   4       67.09       96.67     23.62 o 
  -9   8   4       67.85       55.28     11.50 o 
  -8   8   4        4.81        4.61      5.66 o 
  -7   8   4       94.59       72.42     11.75 o 
  -6   8   4      232.66      234.98     19.26 o 
  -5   8   4     1217.84     1166.52     39.00 o 
  -4   8   4      166.71      182.95     14.74 o 
  -3   8   4     1980.18     1918.71     40.98 o 
  -2   8   4      530.75      509.97     16.41 o 
  -1   8   4        2.07       13.02      6.63 o 
   0   8   4      558.28      508.32     14.42 o 
   1   8   4      666.05      693.68     19.46 o 
   2   8   4       75.34       70.04      7.25 o 
   3   8   4       87.05       89.55      8.29 o 
   4   8   4      536.29      499.65     35.34 o 
   5   8   4      619.12      613.29     35.61 o 
   6   8   4       77.73       77.41     21.04 o 
   7   8   4       18.23       38.67     16.84 o 
   8   8   4       15.74       39.83     17.87 o 
   9   8   4       87.11      102.67     28.12 o 
 -10   9   4        0.22       13.11     12.20 o 
  -9   9   4       31.65       29.57     12.16 o 
  -8   9   4       45.92       40.39     16.33 o 
  -7   9   4       47.74       44.12      9.52 o 
  -6   9   4     1490.81     1545.53     49.74 o 
  -5   9   4     2595.43     2577.53     59.72 o 
  -4   9   4        0.03       -2.15      7.62 o 
  -3   9   4      675.20      746.78     26.95 o 
  -2   9   4       19.33       26.40      5.06 o 
  -1   9   4      189.39      199.04     33.37 o 
   0   9   4      825.62      823.11     22.15 o 
   1   9   4      555.47      555.08     18.49 o 
   2   9   4       47.19       43.17      6.33 o 
   3   9   4      524.31      529.55     20.31 o 
   4   9   4     1959.37     1931.90     58.85 o 
   5   9   4        2.82        0.33      6.25 o 
   6   9   4      167.24      154.07     28.70 o 
   7   9   4      155.81      139.25     29.63 o 
   8   9   4       80.28       68.35     22.34 o 
   9   9   4        1.94      -16.89     16.89 o 
  -9  10   4        0.16      -10.98     10.98 o 
  -8  10   4       39.19       30.31     10.17 o 
  -7  10   4       61.20       57.48     11.01 o 
  -6  10   4       18.15       34.59     13.20 o 
  -5  10   4     1277.92     1236.00     42.33 o 
  -4  10   4        8.67        7.14      5.82 o 
  -3  10   4       14.72        8.39      4.76 o 
  -2  10   4        0.00        2.51      5.46 o 
  -1  10   4       29.35       15.87     11.28 o 
   0  10   4       61.24       62.61      6.29 o 
   1  10   4      220.33      190.65     11.59 o 
   2  10   4      435.00      464.28     19.29 o 
   3  10   4       50.42       24.16     23.62 o 
   4  10   4      518.72      472.27     24.39 o 
   5  10   4        4.72       22.14      9.45 o 
   6  10   4        3.75        1.74     10.87 o 
   7  10   4        4.26      -16.42     17.99 o 
   8  10   4      139.43      137.43     30.69 o 
  -9  11   4      315.40      306.36     38.92 o 
  -8  11   4        5.18       10.67      6.49 o 
  -7  11   4      139.16      171.76     18.57 o 
  -6  11   4       83.05      106.33     13.89 o 
  -5  11   4       25.88       28.26     18.05 o 
  -4  11   4       46.84       47.95      8.71 o 
  -3  11   4       57.67       49.65      8.19 o 
  -2  11   4       71.12       65.64      8.49 o 
  -1  11   4      257.82      251.83     32.33 o 
   0  11   4       16.47       12.81      8.10 o 
   1  11   4      101.84       96.23     10.16 o 
   2  11   4      165.74      151.39     11.69 o 
   3  11   4      422.93      432.71     26.72 o 
   4  11   4      145.24      155.89     12.54 o 
   5  11   4       49.90       30.01      9.91 o 
   6  11   4        2.43       26.26     16.05 o 
   7  11   4       38.74       57.24     20.79 o 
   8  11   4        8.32       12.10     14.75 o 
  -8  12   4      111.49      133.36     23.90 o 
  -7  12   4       30.39       49.96     10.94 o 
  -6  12   4      340.80      360.18     25.68 o 
  -5  12   4      199.63      171.77     16.94 o 
  -4  12   4      453.35      452.12     25.26 o 
  -3  12   4      585.10      553.65     25.91 o 
  -2  12   4        6.71        4.56      7.94 o 
  -1  12   4      114.57      105.52     22.60 o 
   0  12   4        0.37       17.09      7.89 o 
   1  12   4      715.40      707.18     47.86 o 
   2  12   4       49.30       40.58      7.70 o 
   3  12   4      281.25      268.54     16.77 o 
   4  12   4      215.23      224.79     34.65 o 
   5  12   4       38.73       51.22     12.89 o 
   6  12   4      170.54      201.18     34.49 o 
   7  12   4      185.37      183.71     34.97 o 
  -7  13   4       57.35       58.95     18.93 o 
  -6  13   4       18.71       18.18     14.54 o 
  -5  13   4        0.17        8.94      7.17 o 
  -4  13   4       54.27       48.22      9.15 o 
  -3  13   4       66.30       72.04     13.71 o 
  -2  13   4       82.05       74.28      9.88 o 
  -1  13   4        2.13       -9.74     10.85 o 
   0  13   4      250.40      284.63     17.66 o 
   1  13   4      233.97      212.94     20.38 o 
   2  13   4       94.70      124.33     26.87 o 
   3  13   4        6.00      -10.58     11.85 o 
   4  13   4       62.31       43.22     17.34 o 
   5  13   4       12.16        6.59      9.17 o 
   6  13   4        8.97        0.59     11.45 o 
   7  13   4       46.01       39.63     17.91 o 
  -7  14   4      107.96      116.68     25.02 o 
  -6  14   4       42.93       40.44     16.94 o 
  -5  14   4      295.87      340.58     24.42 o 
  -4  14   4        0.74       -3.66     14.06 o 
  -3  14   4        1.43        2.41      4.36 o 
  -2  14   4      141.51      140.18     13.47 o 
  -1  14   4       91.82      113.54     25.26 o 
   0  14   4      282.83      251.05     37.09 o 
   1  14   4        1.29       -5.76      8.26 o 
   2  14   4      141.15      149.64     31.15 o 
   3  14   4      126.61      138.80     29.70 o 
   4  14   4       81.16       98.00     25.85 o 
   5  14   4        6.41        5.40     12.82 o 
   6  14   4       45.56       22.53     11.67 o 
  -6  15   4        8.86       14.75      9.81 o 
  -5  15   4       37.49       35.61     14.00 o 
  -4  15   4        8.55        2.53      8.71 o 
  -3  15   4       14.39        3.53     13.49 o 
  -2  15   4      107.26       85.59     23.02 o 
  -1  15   4       10.67        4.88      9.73 o 
   0  15   4       23.18        9.07     11.00 o 
   1  15   4       16.22       32.78     17.68 o 
   2  15   4        0.34        5.95      8.11 o 
   3  15   4      137.48      149.58     31.60 o 
   4  15   4        0.21       -0.86      9.60 o 
   5  15   4       21.33        7.10     14.12 o 
  -6  16   4       11.04       10.51      9.68 o 
  -5  16   4        3.83       26.74     14.74 o 
  -4  16   4      336.14      343.52     44.36 o 
  -3  16   4        6.25       15.44     13.13 o 
  -2  16   4       12.13       24.10     15.29 o 
  -1  16   4      118.34      114.17     26.65 o 
   0  16   4      389.54      425.22     51.82 o 
   1  16   4       43.81       36.04     16.92 o 
   2  16   4        3.36        8.17      9.78 o 
   3  16   4      294.85      336.98     48.68 o 
   4  16   4       87.86      107.15     19.34 o 
  -4  17   4        4.22       -2.68     11.59 o 
  -3  17   4       72.52       45.35     18.42 o 
  -2  17   4      172.09      172.53     33.70 o 
  -1  17   4        7.89       22.48     19.67 o 
   0  17   4       90.55       67.68     22.91 o 
   1  17   4      144.80      137.69     31.53 o 
   2  17   4       13.52       36.37     19.63 o 
   3  17   4        2.07       -1.92     14.04 o 
  -3  18   4       11.96        0.44      7.87 o 
  -2  18   4        4.16        0.82     10.97 o 
  -1  18   4        0.51       31.97     17.72 o 
   0  18   4        2.22       10.37     12.44 o 
   1  18   4       21.35        3.29     11.23 o 
 -11   1   5        8.02      -13.69     13.69 o 
 -10   1   5      117.65      134.37     26.47 o 
  -9   1   5       86.16       83.68     18.41 o 
  -8   1   5      379.11      291.70     35.46 o 
  -7   1   5       17.26       10.08      8.55 o 
  -6   1   5       31.16       33.19      7.55 o 
  -5   1   5      257.57      286.11     19.20 o 
  -4   1   5      289.19      283.52     17.35 o 
  -3   1   5      357.20      374.01     23.86 o 
   0   1   5       42.54       42.16      4.97 o 
   1   1   5      434.50      477.14     19.53 o 
   2   1   5      125.98      150.78      6.84 o 
   3   1   5      483.43      516.20     11.16 o 
   4   1   5       31.02       19.29      3.82 o 
   5   1   5     1281.37     1252.73     31.11 o 
   6   1   5      203.05      224.75     18.41 o 
   7   1   5      649.81      607.34     24.02 o 
   8   1   5       52.00       55.52     12.10 o 
   9   1   5       99.22      149.70     21.21 o 
  10   1   5        9.22        6.17      8.62 o 
 -11   2   5       34.85        6.12     10.76 o 
 -10   2   5       22.19       12.91     23.93 o 
  -9   2   5       17.72       32.06      9.92 o 
  -8   2   5        1.35       -0.37      5.73 o 
  -7   2   5      973.57      945.32     40.21 o 
  -6   2   5     1095.84     1185.12     41.28 o 
  -5   2   5      367.64      373.81     17.66 o 
  -4   2   5      114.41      102.18      8.75 o 
  -3   2   5       10.33        3.32      3.82 o 
  -2   2   5       34.54       34.43      5.76 o 
  -1   2   5      131.03      157.22     16.35 o 
   0   2   5      498.91      522.51     20.56 o 
   1   2   5      883.21      936.66     16.99 o 
   2   2   5      505.60      489.36     20.30 o 
   3   2   5      861.64      895.45     20.45 o 
   4   2   5      157.00      180.47      9.94 o 
   5   2   5      776.82      774.10     26.06 o 
   6   2   5        3.17        0.98      4.55 o 
   7   2   5      523.56      504.04     23.43 o 
   8   2   5      147.79      130.70     18.75 o 
   9   2   5        0.84        4.13      8.93 o 
  10   2   5      136.29      128.57     23.75 o 
 -11   3   5      148.05      187.19     35.96 o 
 -10   3   5        5.27        2.95      7.43 o 
  -9   3   5        5.71        6.07     13.25 o 
  -8   3   5      459.64      479.23     30.56 o 
  -7   3   5      429.95      431.67     54.44 o 
  -6   3   5        0.13        6.77      5.85 o 
  -5   3   5       20.14       22.77      6.53 o 
  -4   3   5     1081.69     1112.88     30.85 o 
  -3   3   5        3.39        4.83      4.45 o 
  -2   3   5      117.94       84.30      6.84 o 
  -1   3   5       28.43        6.40      4.39 o 
   0   3   5     1620.58     1634.40     24.57 o 
   1   3   5     1559.50     1351.72     25.32 o 
   2   3   5     1186.45     1270.22     19.25 o 
   3   3   5      111.80      119.50      7.30 o 
   4   3   5       78.96       91.26      7.69 o 
   5   3   5      157.55      159.68     12.74 o 
   6   3   5        3.24        0.78      4.09 o 
   7   3   5      389.74      406.88     26.06 o 
   8   3   5        1.06       -5.90      7.01 o 
   9   3   5       81.24      120.34     19.30 o 
  10   3   5        9.46       18.34     11.24 o 
 -11   4   5      176.71      210.78     37.45 o 
 -10   4   5        4.52        8.59     12.21 o 
  -9   4   5       23.06        1.53      6.42 o 
  -8   4   5       79.88       80.61     12.78 o 
  -7   4   5      462.41      485.89     51.29 o 
  -6   4   5      152.27      172.04     16.13 o 
  -5   4   5       19.87       21.31      8.02 o 
  -4   4   5      343.84      346.14     17.14 o 
  -3   4   5     1084.10     1232.55     26.59 o 
  -2   4   5      765.34      858.41     20.16 o 
  -1   4   5       98.26       86.55     13.68 o 
   0   4   5      629.86      597.08     16.91 o 
   1   4   5      381.58      361.02     13.24 o 
   2   4   5      122.55      132.62      6.11 o 
   3   4   5      433.05      412.84     17.38 o 
   4   4   5        0.65        1.65      3.44 o 
   5   4   5      450.36      457.20     18.48 o 
   6   4   5       27.88       25.52      6.14 o 
   7   4   5        0.21       -4.15      6.74 o 
   8   4   5        4.14        5.88      9.74 o 
   9   4   5       19.59       18.79      9.62 o 
 -11   5   5       48.10       58.52     20.99 o 
 -10   5   5      142.14      167.48     37.10 o 
  -9   5   5        5.65       -0.09      5.01 o 
  -8   5   5        6.80        3.83      8.14 o 
  -7   5   5       20.43       14.73      5.62 o 
  -6   5   5      405.14      412.33     27.34 o 
  -5   5   5      253.91      247.49     16.75 o 
  -4   5   5       15.79       14.78      3.49 o 
  -3   5   5      211.82      226.11     10.23 o 
  -2   5   5      390.87      327.60     28.30 o 
  -1   5   5      361.49      324.22     28.04 o 
   0   5   5       40.43       48.10     11.81 o 
   1   5   5       10.26       19.04      3.10 o 
   2   5   5        0.15        0.28      1.77 o 
   3   5   5       37.13       32.87      4.87 o 
   4   5   5        0.90        0.26      3.66 o 
   5   5   5       84.85       76.89     10.54 o 
   6   5   5       12.63        3.47      4.21 o 
   7   5   5        7.12       13.06     12.99 o 
   8   5   5      297.03      374.32     31.63 o 
   9   5   5       27.68       14.23      9.61 o 
 -11   6   5        0.63        3.86     10.26 o 
 -10   6   5       11.27       18.26     16.78 o 
  -9   6   5      124.76      118.71     16.42 o 
  -8   6   5       41.55       36.55      8.39 o 
  -7   6   5      239.40      254.85     20.96 o 
  -6   6   5        8.50        2.12      4.16 o 
  -5   6   5      308.18      350.51     27.74 o 
  -4   6   5      179.78      186.21     10.98 o 
  -3   6   5     1839.25     1923.24     37.76 o 
  -2   6   5     2331.21     2600.16     82.39 o 
  -1   6   5     4401.54     4429.11    107.25 o 
   0   6   5     3143.68     3166.86    138.89 o 
   1   6   5      966.44      936.27     19.07 o 
   2   6   5        1.91        1.98      2.06 o 
   3   6   5      194.06      181.72      7.75 o 
   4   6   5       67.97       83.78      8.55 o 
   5   6   5       51.90       52.86     12.02 o 
   6   6   5        7.26        1.96      5.67 o 
   7   6   5      313.20      317.12     27.78 o 
   8   6   5       68.30       70.85     19.51 o 
   9   6   5        6.31       11.28     16.03 o 
 -10   7   5        1.70        0.94      7.12 o 
  -9   7   5        4.17        2.26      5.47 o 
  -8   7   5        4.50        3.03      5.16 o 
  -7   7   5      635.23      646.26     33.85 o 
  -6   7   5     2101.56     2294.41     59.05 o 
  -5   7   5       10.36        9.24      5.96 o 
  -4   7   5        5.73        5.16      3.96 o 
  -3   7   5     1953.33     1934.21     34.32 o 
  -2   7   5     1739.47     1698.74     61.49 o 
  -1   7   5      421.65      471.76     30.71 o 
   0   7   5     2499.52     2539.28     55.98 o 
   1   7   5     1842.92     1743.06     26.80 o 
   2   7   5       20.33       13.20      3.37 o 
   3   7   5      488.40      518.03     14.19 o 
   4   7   5       85.15       77.38      9.98 o 
   5   7   5       34.67       27.21      8.59 o 
   6   7   5        1.50       -1.37      5.67 o 
   7   7   5      238.73      262.01     25.85 o 
   8   7   5      209.16      219.42     24.94 o 
   9   7   5       15.96       20.20     31.09 o 
 -10   8   5        2.55        9.63     10.65 o 
  -9   8   5      117.63      121.20     16.47 o 
  -8   8   5       80.62       64.03     12.13 o 
  -7   8   5        2.28        0.90      6.33 o 
  -6   8   5      819.53      778.33     34.85 o 
  -5   8   5       66.98       57.33      9.43 o 
  -4   8   5     1015.29      948.63     32.26 o 
  -3   8   5      197.81      194.40     11.16 o 
  -2   8   5      154.19      156.49      8.87 o 
  -1   8   5        0.41        6.62      7.59 o 
   0   8   5       59.41       66.86      9.90 o 
   1   8   5      701.39      706.12     30.19 o 
   2   8   5      236.91      228.17     12.38 o 
   3   8   5      489.19      465.08     17.85 o 
   4   8   5      373.83      378.94     15.37 o 
   5   8   5      121.40      101.50     15.71 o 
   6   8   5        3.31        3.61     12.65 o 
   7   8   5        5.86        4.85     10.84 o 
   8   8   5        8.86        2.85     11.22 o 
   9   8   5       91.33      108.71     28.14 o 
 -10   9   5      127.99      165.14     29.87 o 
  -9   9   5       17.80       23.75      7.60 o 
  -8   9   5        0.98        9.61      7.41 o 
  -7   9   5       28.82       13.37     16.37 o 
  -6   9   5      285.48      308.02     50.79 o 
  -5   9   5      239.73      217.73     21.49 o 
  -4   9   5       58.23       54.32      8.32 o 
  -3   9   5      504.56      538.10     20.98 o 
  -2   9   5        5.49        4.27      2.62 o 
  -1   9   5      400.74      449.81     27.33 o 
   0   9   5      278.62      289.00     21.34 o 
   1   9   5       12.77       12.01      3.13 o 
   2   9   5      335.41      359.67     16.05 o 
   3   9   5       51.21       57.57      7.39 o 
   4   9   5      371.21      358.21     18.20 o 
   5   9   5       15.51       15.08      8.13 o 
   6   9   5       68.01       60.28     20.67 o 
   7   9   5       83.71       58.20     19.86 o 
   8   9   5       40.45       18.76     15.35 o 
  -9  10   5        3.65        0.36      7.70 o 
  -8  10   5       25.55       13.88      8.33 o 
  -7  10   5       21.62       16.51      6.41 o 
  -6  10   5       18.96        0.84     29.41 o 
  -5  10   5       11.00        4.53      3.97 o 
  -4  10   5      458.63      516.96     24.45 o 
  -3  10   5        7.32       11.63      7.47 o 
  -2  10   5       42.73       53.42      6.06 o 
  -1  10   5       45.57       32.50     14.67 o 
   0  10   5       13.46       15.96      6.43 o 
   1  10   5      472.52      483.28     34.10 o 
   2  10   5      136.99      137.68     10.69 o 
   3  10   5      258.26      255.08     14.78 o 
   4  10   5       10.43       12.89      9.20 o 
   5  10   5       60.32       52.22     13.10 o 
   6  10   5       22.94       17.71     13.70 o 
   7  10   5       69.96       68.20     21.78 o 
   8  10   5       18.37       -2.79     11.60 o 
  -9  11   5       35.87       14.70     10.51 o 
  -8  11   5        0.58        3.79      8.08 o 
  -7  11   5        4.04       -1.69     12.89 o 
  -6  11   5        0.01        0.88      5.31 o 
  -5  11   5      130.04      113.63     20.35 o 
  -4  11   5      470.35      475.89     24.01 o 
  -3  11   5       20.85       23.99      8.75 o 
  -2  11   5      694.00      685.34     23.07 o 
  -1  11   5        0.02        2.11      1.32 o 
   0  11   5        6.98        3.16      3.23 o 
   1  11   5        4.28        2.70      3.33 o 
   2  11   5      117.72      111.13     14.11 o 
   3  11   5      310.13      316.86     22.69 o 
   4  11   5       74.13       73.34     20.28 o 
   5  11   5      311.63      306.81     28.74 o 
   6  11   5       22.13       20.24     15.57 o 
   7  11   5       25.37       28.95     15.70 o 
   8  11   5        3.52        5.88     14.15 o 
  -8  12   5        1.47        2.50      9.51 o 
  -7  12   5       13.70       14.16      6.65 o 
  -6  12   5       14.61       11.46      5.42 o 
  -5  12   5       35.24       45.26      9.14 o 
  -4  12   5      525.75      536.06     27.63 o 
  -3  12   5       18.85       29.11      5.60 o 
  -2  12   5      617.33      624.37     29.63 o 
  -1  12   5      294.56      275.72     18.52 o 
   0  12   5      341.75      353.17     28.66 o 
   1  12   5      456.00      459.21     20.41 o 
   2  12   5      213.78      213.33     13.89 o 
   3  12   5      214.81      208.25     19.72 o 
   4  12   5       58.14       70.05     20.70 o 
   5  12   5       94.53       98.87     17.61 o 
   6  12   5        6.89       10.97     11.53 o 
   7  12   5      229.11      384.09     50.44 o 
  -7  13   5      294.53      361.27     42.76 o 
  -6  13   5      112.76       88.94     13.02 o 
  -5  13   5      375.30      397.94     24.83 o 
  -4  13   5        1.03        9.89      4.78 o 
  -3  13   5        1.27        2.01      3.75 o 
  -2  13   5        2.78        8.52      3.27 o 
  -1  13   5       66.01       55.46      5.94 o 
   0  13   5        0.45       -3.95      9.62 o 
   1  13   5       54.15       57.43     17.76 o 
   2  13   5        0.09      -13.08     13.08 o 
   3  13   5      427.47      398.55     46.86 o 
   4  13   5      215.43      216.77     36.52 o 
   5  13   5       37.21       22.72     15.75 o 
   6  13   5       15.20        4.44     12.91 o 
  -7  14   5       21.28        5.93     11.02 o 
  -6  14   5      184.88      211.55     33.81 o 
  -5  14   5       26.75       32.75     14.49 o 
  -4  14   5       57.12       56.21     17.56 o 
  -3  14   5      588.50      645.39     58.38 o 
  -2  14   5        0.18        5.48     12.17 o 
  -1  14   5      159.28       94.35     23.34 o 
   0  14   5       14.98       -3.43     11.72 o 
   1  14   5        1.17       -0.77      8.05 o 
   2  14   5      131.40      143.79     28.92 o 
   3  14   5        3.81        0.71     11.55 o 
   4  14   5        6.35       -9.01     11.26 o 
   5  14   5      158.92      165.60     33.57 o 
   6  14   5        8.07        7.13     11.55 o 
  -6  15   5       65.99       64.82     19.32 o 
  -5  15   5        0.24      -16.38     16.38 o 
  -4  15   5        1.77       -8.91     11.50 o 
  -3  15   5        0.00       11.77     10.21 o 
  -2  15   5        2.50        4.46     11.50 o 
  -1  15   5        0.93       -1.86      7.59 o 
   0  15   5      175.40      213.46     35.53 o 
   2  15   5        3.21       13.68     12.09 o 
   3  15   5       14.63       -0.42      9.28 o 
   4  15   5      161.29      110.78     28.47 o 
   5  15   5        2.19       -4.51     11.06 o 
  -5  16   5       61.15       92.79     23.90 o 
  -4  16   5       83.20       85.35     23.12 o 
  -3  16   5       54.39       48.68     19.43 o 
  -2  16   5       23.04       41.91     17.53 o 
  -1  16   5       33.29       17.51     12.47 o 
   0  16   5      212.66      207.35     37.49 o 
   1  16   5        7.48       19.40     13.50 o 
   2  16   5        0.16        4.81     11.20 o 
   3  16   5      121.48      121.17     30.16 o 
   4  16   5        0.22        2.06     13.77 o 
  -4  17   5      116.09      140.33     31.42 o 
  -3  17   5        0.32       23.82     14.33 o 
  -2  17   5        6.05       17.99     12.25 o 
  -1  17   5       87.29       68.92     23.46 o 
   0  17   5       73.64      110.62     28.14 o 
   1  17   5        5.96       26.13     18.28 o 
   2  17   5       15.64       10.32      9.29 o 
   3  17   5       21.72       56.20     22.19 o 
  -2  18   5        7.98       10.27     13.37 o 
  -1  18   5       34.47       29.95     15.92 o 
   0  18   5       19.10       25.97     13.78 o 
   1  18   5       33.69       40.42     18.18 o 
 -11   0   6       51.82       63.56     18.58 o 
 -10   0   6       49.12       64.53     19.29 o 
  -5   0   6      111.57       99.72     16.70 o 
  -4   0   6     2564.40     2955.51     80.89 o 
  -1   0   6     2566.51     2653.13     68.46 o 
   0   0   6      433.72      514.83     28.44 o 
   1   0   6     2095.55     1988.75     36.85 o 
   2   0   6     6427.94     6974.70     59.73 o 
   3   0   6     1634.17     1615.58     27.06 o 
   4   0   6      118.92      143.93     14.88 o 
   5   0   6       81.93       78.40      8.23 o 
   6   0   6       30.09       27.02     18.01 o 
   7   0   6       19.21        7.92     11.09 o 
   8   0   6      206.53      255.43     37.50 o 
   9   0   6       37.10       22.59     14.06 o 
 -11   1   6       31.72       31.98     15.03 o 
 -10   1   6       75.25       53.30     18.11 o 
  -9   1   6        5.60      -12.35     12.35 o 
  -8   1   6       33.86       36.99     13.77 o 
  -6   1   6      817.31      795.77     48.61 o 
  -5   1   6        4.89        2.31      3.84 o 
  -4   1   6      218.30      251.98     16.65 o 
  -3   1   6     4345.65     4597.81     87.06 o 
  -1   1   6       31.84       31.88      9.04 o 
   0   1   6      161.26      152.05      9.19 o 
   1   1   6      823.92      822.92     20.00 o 
   2   1   6     1164.46     1038.75     19.85 o 
   3   1   6        0.00        0.16      1.91 o 
   4   1   6      310.10      329.26     12.72 o 
   5   1   6        5.24        6.64      4.20 o 
   6   1   6      227.60      230.72     14.26 o 
   7   1   6      475.80      525.41     34.83 o 
   8   1   6      119.09      112.18     17.62 o 
   9   1   6        4.42       -6.15     12.36 o 
 -11   2   6       81.71      108.11     24.85 o 
 -10   2   6       40.64       32.21     14.26 o 
  -9   2   6       95.82      123.35     24.38 o 
  -8   2   6      264.44      267.23     33.39 o 
  -7   2   6      203.82      199.18     28.13 o 
  -6   2   6      130.40      136.56     14.84 o 
  -5   2   6       51.39       35.01      7.60 o 
  -4   2   6       60.62       80.57     12.49 o 
  -3   2   6      313.77      293.83     20.82 o 
  -1   2   6     1037.24     1082.38     46.26 o 
   0   2   6     1133.97     1184.26     45.54 o 
   1   2   6        0.01        2.77      2.21 o 
   2   2   6      605.62      679.62     15.47 o 
   3   2   6      196.81      190.35      7.09 o 
   4   2   6      446.57      477.02     16.44 o 
   5   2   6       31.86       29.78      4.91 o 
   6   2   6     1035.38      996.02     36.41 o 
   7   2   6      345.82      367.53     29.66 o 
   8   2   6       10.74       11.12      8.73 o 
   9   2   6       93.06       78.98     17.05 o 
 -11   3   6        5.46      -14.83     14.83 o 
 -10   3   6        0.56        7.95      9.19 o 
  -9   3   6        6.35        3.20      6.84 o 
  -8   3   6      146.99      125.25     16.57 o 
  -7   3   6      442.83      418.24     27.65 o 
  -6   3   6       77.99       87.75      9.67 o 
  -5   3   6       40.13       38.37     12.28 o 
  -4   3   6      274.60      260.10     21.22 o 
  -3   3   6      182.50      189.39     15.52 o 
  -2   3   6     3196.43     3384.69    120.50 o 
  -1   3   6      423.23      411.87     29.89 o 
   0   3   6      872.25      743.13     50.75 o 
   1   3   6       31.79       32.52      4.86 o 
   2   3   6      114.87      110.42      6.44 o 
   3   3   6        4.50       24.79      7.68 o 
   4   3   6       16.13       21.36      4.67 o 
   5   3   6      882.07      900.75     25.06 o 
   6   3   6      583.46      573.14     28.55 o 
   7   3   6        1.15       19.51      8.70 o 
   8   3   6       14.10        4.97      6.51 o 
   9   3   6       58.64       72.12     15.32 o 
 -10   4   6        6.52        5.96      6.82 o 
  -9   4   6       33.48       26.14     14.16 o 
  -8   4   6      735.74      759.98     63.09 o 
  -7   4   6      321.40      333.41     24.73 o 
  -6   4   6      289.09      262.37     16.33 o 
  -5   4   6      960.63      937.37     35.00 o 
  -4   4   6      664.29      625.37     31.96 o 
  -3   4   6        8.40        8.78      3.31 o 
  -2   4   6      523.84      576.89     17.13 o 
  -1   4   6     2222.77     2508.68     76.92 o 
   0   4   6     2396.97     2515.58     48.02 o 
   1   4   6     4554.37     4601.79     69.24 o 
   2   4   6        9.38        8.08      3.90 o 
   3   4   6      168.62      174.20     11.68 o 
   4   4   6       21.01       16.00      4.57 o 
   5   4   6     2373.36     2244.95     41.24 o 
   6   4   6       41.87       28.94      9.82 o 
   7   4   6       63.14       64.47     13.46 o 
   8   4   6      106.41      127.11     19.04 o 
   9   4   6      197.30      256.88     28.97 o 
 -11   5   6       38.30       18.89     12.94 o 
 -10   5   6       68.23       54.78     12.60 o 
  -9   5   6       24.97       28.41      9.51 o 
  -8   5   6       33.30       39.88      9.69 o 
  -7   5   6       54.00       55.81     10.91 o 
  -6   5   6     2152.09     2130.21     45.75 o 
  -5   5   6      278.25      296.12     20.57 o 
  -4   5   6       78.02       71.91      8.74 o 
  -3   5   6     1492.54     1517.24     64.97 o 
  -2   5   6       50.89       52.12      5.57 o 
  -1   5   6       87.32      107.00     16.73 o 
   0   5   6     4463.58     4459.39     62.38 o 
   1   5   6       87.78      102.18      9.64 o 
   2   5   6      265.15      280.73     10.93 o 
   3   5   6        0.43        1.12      3.76 o 
   4   5   6       11.81        9.50      3.99 o 
   5   5   6      100.22       97.53      9.19 o 
   6   5   6        0.52        2.46      4.43 o 
   7   5   6      178.89      174.33     21.23 o 
   8   5   6       53.10       57.95     13.18 o 
   9   5   6       43.89       57.61     14.55 o 
 -10   6   6        4.03       12.20      6.29 o 
  -9   6   6       58.40       40.32     11.27 o 
  -8   6   6       15.79       19.09      9.09 o 
  -7   6   6        0.05       -2.27      6.86 o 
  -6   6   6     1926.29     1849.28     42.93 o 
  -5   6   6        1.52       -0.44      3.26 o 
  -4   6   6        2.74        2.50      2.41 o 
  -3   6   6      936.85      980.40     53.88 o 
  -2   6   6     1568.70     1625.54     68.46 o 
  -1   6   6       53.56       35.06     11.03 o 
   0   6   6      249.28      233.43     26.40 o 
   1   6   6     2560.78     2610.55     32.52 o 
   2   6   6       30.11       31.03      4.50 o 
   3   6   6      305.68      317.79     12.18 o 
   4   6   6     1374.82     1282.95     42.69 o 
   5   6   6       28.33       39.12     10.79 o 
   6   6   6      202.88      176.60     21.14 o 
   7   6   6       28.43       19.19      8.94 o 
   8   6   6       50.29       59.50     13.97 o 
   9   6   6      186.09      297.20     31.00 o 
 -10   7   6       81.15      121.32     21.73 o 
  -9   7   6       81.13       86.64     14.92 o 
  -8   7   6        0.28        5.07      5.54 o 
  -7   7   6      239.57      243.75     30.66 o 
  -6   7   6     1291.65     1208.06     43.59 o 
  -5   7   6      230.85      221.31     19.21 o 
  -4   7   6        1.96       -0.06      3.11 o 
  -3   7   6     1576.25     1667.65     52.18 o 
  -2   7   6       20.31       14.91      7.98 o 
  -1   7   6       18.86        8.66      4.82 o 
   0   7   6      306.50      290.26     19.83 o 
   1   7   6     1015.76      990.98     29.60 o 
   2   7   6        6.32        1.11      2.78 o 
   3   7   6      283.24      256.92     10.69 o 
   4   7   6      344.93      370.42     20.32 o 
   5   7   6      181.21      175.20     15.18 o 
   6   7   6        2.39        8.70      6.50 o 
   7   7   6      180.68      188.23     22.33 o 
   8   7   6       47.36       58.86     13.88 o 
   9   7   6       21.88       30.44     14.49 o 
 -10   8   6      202.80      241.76     35.87 o 
  -9   8   6       42.33       47.21     26.51 o 
  -8   8   6       60.44       67.99     12.71 o 
  -7   8   6       29.77       30.08     13.58 o 
  -6   8   6        0.25        2.23      4.40 o 
  -5   8   6       11.25        8.94     15.99 o 
  -4   8   6      234.32      236.23     18.98 o 
  -3   8   6       21.63       24.86     14.85 o 
  -2   8   6       18.90       19.68      6.25 o 
  -1   8   6      156.43      150.92     21.40 o 
   0   8   6      464.87      478.10     26.59 o 
   1   8   6       35.84       34.06     19.29 o 
   2   8   6        0.31       -5.68      5.68 o 
   3   8   6       96.82       97.26      8.29 o 
   4   8   6      266.36      267.43     32.39 o 
   5   8   6        0.23       15.85      5.58 o 
   6   8   6      358.46      351.20     28.67 o 
   7   8   6        7.89       17.21      8.50 o 
   8   8   6      650.49      751.06     46.86 o 
 -10   9   6      307.16      371.26     44.02 o 
  -9   9   6      390.05      407.29     50.05 o 
  -8   9   6      183.82      139.46     18.97 o 
  -7   9   6       78.06       74.62     13.74 o 
  -6   9   6      103.24      101.08     29.57 o 
  -5   9   6        0.06        0.57      5.97 o 
  -4   9   6     4691.99     4683.93     68.97 o 
  -3   9   6      202.95      327.97     17.92 o 
  -2   9   6       52.31       65.05     18.47 o 
  -1   9   6        3.08        6.76      5.45 o 
   0   9   6      685.21      691.42     33.86 o 
   1   9   6      125.48      127.32     14.32 o 
   2   9   6      104.03      115.72     13.25 o 
   3   9   6      977.56      998.25     27.44 o 
   4   9   6      280.91      253.16     29.02 o 
   5   9   6      151.50      135.68     26.11 o 
   6   9   6       33.39       25.61     13.42 o 
   7   9   6      180.88      223.17     38.24 o 
   8   9   6       29.55       31.59     15.93 o 
  -9  10   6        0.85        8.10      5.65 o 
  -8  10   6       84.25       47.16     11.00 o 
  -7  10   6       18.77       14.63     16.49 o 
  -6  10   6        7.36        4.51      4.47 o 
  -5  10   6       11.61        7.62      4.09 o 
  -4  10   6      177.81      182.64     13.93 o 
  -3  10   6        0.01        1.27      6.26 o 
  -2  10   6       45.86       32.39     14.92 o 
  -1  10   6      179.22      166.82     27.51 o 
   0  10   6      159.73      141.68     16.43 o 
   1  10   6        3.33       -1.06     10.12 o 
   2  10   6       94.41       90.40     11.56 o 
   3  10   6        8.42        8.33      5.20 o 
   4  10   6      691.88      743.64     58.99 o 
   5  10   6       13.40       12.82      8.59 o 
   6  10   6      121.96      108.28     18.22 o 
   7  10   6       11.52       18.31     15.23 o 
   8  10   6       73.02       80.86     26.21 o 
  -9  11   6        0.96       -8.59      8.59 o 
  -8  11   6       25.94       25.63     11.39 o 
  -7  11   6       16.26        7.77      4.35 o 
  -6  11   6       17.28       19.44      7.55 o 
  -5  11   6        2.97       15.12     17.77 o 
  -4  11   6     1068.50     1111.71     33.75 o 
  -3  11   6        0.00        0.96      1.51 o 
  -2  11   6       49.14       32.25     15.25 o 
  -1  11   6      504.41      441.08     44.96 o 
   0  11   6     1385.59     1287.83     75.81 o 
   1  11   6      559.36      560.70     25.75 o 
   2  11   6      774.17      827.14     29.63 o 
   3  11   6        2.01       -2.53      2.91 o 
   4  11   6       62.96       71.50     19.26 o 
   5  11   6      377.29      342.38     31.12 o 
   6  11   6        7.21        9.20     11.73 o 
   7  11   6        6.23        4.41     10.03 o 
  -8  12   6        7.67       34.15     15.95 o 
  -7  12   6      172.05      133.43     27.05 o 
  -6  12   6       28.73       45.07      8.78 o 
  -5  12   6       22.18       23.40      6.31 o 
  -4  12   6       76.48       64.78      8.43 o 
  -3  12   6      159.79      194.28     14.61 o 
  -2  12   6       20.16       31.65     14.17 o 
  -1  12   6       66.56       46.80     16.69 o 
   0  12   6      380.60      398.53     44.60 o 
   1  12   6      318.37      233.12     33.88 o 
   2  12   6     1469.16     1524.94     87.22 o 
   3  12   6        1.63       13.46     10.46 o 
   4  12   6        9.29        5.14     10.39 o 
   5  12   6       57.03       46.42     12.09 o 
   6  12   6        0.21       -3.03     10.72 o 
   7  12   6       27.57       -4.00     12.46 o 
  -8  13   6        0.64       14.48     11.71 o 
  -7  13   6      105.04      140.32     27.98 o 
  -6  13   6       46.01       87.80     23.96 o 
  -5  13   6        0.25       11.82     14.28 o 
  -4  13   6      137.92      164.82     29.32 o 
  -3  13   6        4.28        0.44     11.28 o 
  -2  13   6      244.80      176.76     29.75 o 
  -1  13   6       71.91       91.07     24.13 o 
   0  13   6      195.10      189.45     32.68 o 
   1  13   6       28.26       31.15     15.31 o 
   2  13   6      298.02      314.91     41.60 o 
   3  13   6       68.94       46.58     17.48 o 
   4  13   6       33.82       29.85     12.11 o 
   5  13   6       13.43       12.64      7.39 o 
   6  13   6       49.77      123.88     29.76 o 
  -7  14   6      188.39      278.39     40.82 o 
  -6  14   6        2.00      -14.59     14.59 o 
  -5  14   6        8.59       -8.62     15.78 o 
  -4  14   6        0.01       -6.07      9.05 o 
  -3  14   6       44.50       11.88      8.90 o 
  -2  14   6      141.80      123.51     27.93 o 
  -1  14   6      136.32      139.06     28.80 o 
   0  14   6       29.26       34.62     17.13 o 
   1  14   6       11.89       16.30     14.28 o 
   2  14   6       39.22       57.22     19.48 o 
   3  14   6      321.82      442.23     52.42 o 
   4  14   6       94.28      111.42     27.55 o 
   5  14   6       97.05      112.80     20.36 o 
  -6  15   6        2.92       11.31     10.90 o 
  -5  15   6       34.13       46.01     19.62 o 
  -4  15   6        8.08       -3.00      9.56 o 
  -3  15   6        8.17       -5.47     11.31 o 
  -2  15   6       10.02        7.59     12.82 o 
  -1  15   6       16.15       15.05     14.94 o 
   0  15   6        5.20       24.73     13.76 o 
   1  15   6      303.00      279.06     42.34 o 
   2  15   6        0.98       25.49     16.05 o 
   3  15   6       25.36       17.82     12.51 o 
   4  15   6      140.76      136.54     31.87 o 
   5  15   6        3.98        6.56      9.99 o 
  -5  16   6        0.80       -3.22     10.10 o 
  -4  16   6       32.04       52.40     21.44 o 
  -3  16   6       41.62       57.02     23.89 o 
  -2  16   6        2.42       12.15     11.48 o 
  -1  16   6       77.14       89.47     25.81 o 
   0  16   6        9.93       -2.54     14.41 o 
   1  16   6        8.18       12.09      9.75 o 
   2  16   6       12.57       18.75     15.75 o 
   3  16   6      235.48      393.71     54.44 o 
   4  16   6        3.22       -7.20     11.70 o 
  -4  17   6        3.62       -8.33     14.88 o 
  -3  17   6      304.17      317.63     46.78 o 
  -2  17   6       42.61       16.87     13.63 o 
  -1  17   6       29.36       24.59     16.12 o 
   0  17   6        1.88       -8.55      8.55 o 
   1  17   6      100.96      146.49     34.18 o 
   2  17   6       28.02       23.19     13.14 o 
 -11   1   7       12.03        1.61     27.36 o 
 -10   1   7       14.15       32.44     12.68 o 
  -9   1   7        4.65        1.06      7.34 o 
  -8   1   7      286.07      299.58     36.94 o 
  -7   1   7        3.06      -12.40     12.40 o 
  -6   1   7      252.64      270.31     21.44 o 
  -5   1   7       86.75       96.79     11.74 o 
  -4   1   7      208.74      283.57     24.87 o 
  -1   1   7      746.96      714.07     27.34 o 
   0   1   7       63.05       59.87      6.40 o 
   1   1   7     2504.43     2583.55     38.38 o 
   2   1   7     1363.74     1335.01     23.58 o 
   3   1   7       17.86       26.67      3.52 o 
   4   1   7        0.00       -0.55      1.90 o 
   5   1   7      468.69      487.52     16.43 o 
   6   1   7       13.46        9.83      4.18 o 
   7   1   7        0.00        0.56      6.31 o 
   8   1   7       82.51      113.72     18.52 o 
   9   1   7       21.25       27.34     17.67 o 
 -11   2   7        0.24      -14.58     14.58 o 
 -10   2   7       22.75       23.16     13.75 o 
  -9   2   7        0.33       -5.31      8.61 o 
  -8   2   7       45.10       42.99     14.78 o 
  -7   2   7      605.03      584.85     48.40 o 
  -6   2   7        0.27       -1.65      6.16 o 
  -5   2   7        2.35        1.14      4.15 o 
  -4   2   7      259.96      258.02     22.67 o 
  -3   2   7     1211.99     1339.59     45.94 o 
  -1   2   7     1412.14     1381.96     39.57 o 
   0   2   7       39.29       55.44      6.31 o 
   1   2   7      100.49       72.34      6.03 o 
   2   2   7       54.30       53.35      5.10 o 
   3   2   7      383.27      400.68     11.58 o 
   4   2   7       49.67       55.45      6.53 o 
   5   2   7      844.13      802.93     22.87 o 
   6   2   7       19.05       15.43      5.02 o 
   7   2   7        0.34        0.93      7.83 o 
   8   2   7        1.45        0.42      6.66 o 
   9   2   7        8.53        3.15      8.42 o 
 -11   3   7      215.03      283.98     39.99 o 
 -10   3   7       43.84       59.65     18.49 o 
  -9   3   7       71.97       33.66     13.58 o 
  -8   3   7       65.31       63.71     17.73 o 
  -7   3   7      424.51      392.02     40.24 o 
  -6   3   7       76.04       63.14     10.85 o 
  -5   3   7      302.28      332.43     21.25 o 
  -4   3   7       36.06       25.19      8.09 o 
  -3   3   7      155.70      112.82     12.48 o 
  -2   3   7      464.03      443.87     33.71 o 
  -1   3   7        0.01        5.31      4.08 o 
   0   3   7      713.36      695.39     28.71 o 
   1   3   7      156.90      147.18      8.24 o 
   2   3   7        1.15       10.58      3.15 o 
   3   3   7       61.38       70.57      6.27 o 
   4   3   7        9.83        7.51      3.69 o 
   5   3   7      502.99      498.61     19.04 o 
   6   3   7       38.37       38.39      7.93 o 
   7   3   7        5.05       10.40     10.77 o 
   8   3   7       58.88       72.95     15.25 o 
   9   3   7        4.05       10.53      7.78 o 
 -11   4   7       70.48       76.78     21.26 o 
 -10   4   7        0.04      -11.08     11.08 o 
  -9   4   7      156.03      185.45     30.37 o 
  -8   4   7       49.57       42.58     16.93 o 
  -7   4   7     2565.59     2682.18    104.47 o 
  -6   4   7        0.80       -0.50      4.87 o 
  -5   4   7      136.46      114.11     13.31 o 
  -4   4   7       71.51       58.79      9.72 o 
  -3   4   7      352.77      348.88     16.86 o 
  -2   4   7       93.64      100.47      7.90 o 
  -1   4   7        9.44       19.27      8.44 o 
   0   4   7     1366.38     1334.42     25.98 o 
   1   4   7      151.51      122.30      9.00 o 
   2   4   7        2.03        2.45      2.19 o 
   3   4   7        1.34        2.09      1.06 o 
   4   4   7     1111.74     1037.80     27.43 o 
   5   4   7       16.18       16.55      7.45 o 
   6   4   7      373.63      399.67     27.45 o 
   7   4   7      201.01      182.55     21.75 o 
   8   4   7        3.98        5.18     10.25 o 
   9   4   7        9.53        9.47      9.04 o 
 -10   5   7        2.31       11.72     12.51 o 
  -9   5   7       13.97       16.38     12.03 o 
  -8   5   7      631.75      606.18     35.49 o 
  -7   5   7      389.86      390.10     40.94 o 
  -6   5   7        7.94        6.00      5.92 o 
  -5   5   7      116.01       96.54     11.93 o 
  -4   5   7      119.15      101.99     11.45 o 
  -3   5   7       13.16       24.13      6.58 o 
  -2   5   7      129.61      138.13      7.57 o 
  -1   5   7      827.64     1018.58     53.67 o 
   0   5   7      542.93      566.12     18.93 o 
   1   5   7     1498.91     1392.90     28.72 o 
   2   5   7      114.87      110.71      7.37 o 
   3   5   7       88.21       86.16      4.30 o 
   4   5   7     1813.39     1851.16     37.89 o 
   5   5   7      157.23      150.76     11.69 o 
   6   5   7        2.19      -11.74     11.74 o 
   7   5   7       19.54       10.47      8.26 o 
   8   5   7      235.93      263.69     27.56 o 
   9   5   7      334.26      424.41     37.12 o 
 -10   6   7       10.45        9.88      8.01 o 
  -9   6   7       61.02       55.88     12.12 o 
  -8   6   7      241.21      195.47     20.78 o 
  -7   6   7       82.34       78.11     12.33 o 
  -6   6   7      172.82      173.85     14.57 o 
  -5   6   7     1370.50     1233.23     40.47 o 
  -4   6   7      277.05      252.85     23.40 o 
  -3   6   7      121.19      125.94      8.69 o 
  -2   6   7      282.05      258.11     29.23 o 
  -1   6   7       20.47        9.19      5.93 o 
   0   6   7      376.07      333.61     23.11 o 
   1   6   7       20.90       16.78      2.98 o 
   2   6   7        1.17       -2.33      2.33 o 
   3   6   7      711.43      680.29     13.27 o 
   4   6   7      138.57      134.83     12.83 o 
   5   6   7       27.43       24.61      6.58 o 
   6   6   7       65.20       65.28      9.95 o 
   7   6   7       65.36       53.09     13.28 o 
   8   6   7       77.34       89.18     17.03 o 
 -10   7   7       27.63       40.60     11.04 o 
  -9   7   7       25.32       28.99      9.79 o 
  -8   7   7       14.20        2.97      7.62 o 
  -7   7   7       44.99       56.95     10.65 o 
  -6   7   7       56.55       52.04      7.25 o 
  -5   7   7       15.11       11.07      4.93 o 
  -4   7   7      184.67      160.39     25.40 o 
  -3   7   7      117.90      124.46     22.38 o 
   0   7   7      102.88       99.97     12.89 o 
   1   7   7      446.87      415.02     24.49 o 
   2   7   7      203.27      191.21     19.10 o 
   3   7   7       12.97       13.78      3.71 o 
   4   7   7     1369.01     1314.40     64.10 o 
   5   7   7       45.54       32.69      7.47 o 
   6   7   7      259.07      247.10     19.32 o 
   7   7   7       55.60       51.77     12.78 o 
   8   7   7       37.68       44.36     10.95 o 
 -10   8   7      171.53      197.00     32.38 o 
  -9   8   7        0.20        0.53      5.33 o 
  -8   8   7      194.21      166.08     19.10 o 
  -7   8   7      166.33      163.77     18.16 o 
  -6   8   7       34.55       32.86     13.99 o 
  -5   8   7        9.96       10.75      4.60 o 
  -4   8   7      663.92      652.76     52.01 o 
  -3   8   7      885.27      913.96     59.41 o 
  -2   8   7      139.18      137.12     25.51 o 
  -1   8   7      157.65      152.13     16.34 o 
   0   8   7        0.16        2.80      6.17 o 
   1   8   7       12.21       13.30     15.70 o 
   2   8   7       66.02       67.39      9.56 o 
   3   8   7      227.65      243.97     15.46 o 
   4   8   7       85.04       60.56     10.20 o 
   5   8   7       12.37       12.48      5.92 o 
   6   8   7        1.78        6.03      6.07 o 
   7   8   7       85.00      101.68     17.16 o 
   8   8   7       52.18       73.29     15.74 o 
 -10   9   7       87.92       96.33     22.87 o 
  -9   9   7        1.45        0.59      8.05 o 
  -8   9   7      279.41      304.56     25.70 o 
  -7   9   7        2.96        8.15      6.41 o 
  -6   9   7       91.71       96.46     12.71 o 
  -5   9   7        5.67        5.18      3.28 o 
  -4   9   7      130.39      107.85     22.99 o 
  -3   9   7      353.82      442.80     43.73 o 
  -2   9   7        3.97       -1.62      9.09 o 
  -1   9   7      265.43      249.35     33.03 o 
   0   9   7       11.48        2.10      6.08 o 
   1   9   7      400.98      404.59     25.43 o 
   2   9   7      811.10      783.87     43.33 o 
   3   9   7        0.89        1.52      3.76 o 
   4   9   7        9.45        6.90      6.73 o 
   5   9   7      182.86      190.05     22.07 o 
   6   9   7       11.91       17.32      8.86 o 
   7   9   7        1.10        8.45     13.20 o 
   8   9   7      112.63      112.62     28.69 o 
  -9  10   7       23.49       23.38      9.67 o 
  -8  10   7       23.13       28.41      9.57 o 
  -7  10   7       82.32       66.33     11.92 o 
  -6  10   7       85.48       84.03     11.90 o 
  -5  10   7       21.05       16.09      5.75 o 
  -4  10   7     1900.10     1802.01     90.35 o 
  -3  10   7      247.13      263.91     35.31 o 
  -2  10   7      156.27      166.34     28.44 o 
  -1  10   7       32.94       42.90     17.22 o 
   0  10   7      428.52      416.97     28.13 o 
   1  10   7     1590.05     1490.81     76.58 o 
   2  10   7      116.16       88.02     18.45 o 
   3  10   7        3.01        5.34      5.15 o 
   4  10   7       17.69        4.61     11.57 o 
   5  10   7       80.77       85.39     16.35 o 
   6  10   7       43.45       48.04     12.39 o 
   7  10   7       19.52       25.01     17.47 o 
  -9  11   7        7.42        9.11      9.44 o 
  -8  11   7       21.12       30.94     17.28 o 
  -7  11   7      120.97      121.99     15.99 o 
  -6  11   7      139.03      125.63     14.62 o 
  -5  11   7       12.99        9.21      7.81 o 
  -4  11   7       85.68       52.11     17.39 o 
  -3  11   7       48.07       71.17     20.96 o 
  -2  11   7       41.41       31.12     13.46 o 
  -1  11   7       49.29       53.17     17.04 o 
   0  11   7      133.27      136.39     27.39 o 
   1  11   7        9.19       -2.83      6.60 o 
   2  11   7       61.50       56.98     10.73 o 
   3  11   7      112.93      135.79     26.67 o 
   4  11   7      433.86      444.64     48.36 o 
   5  11   7        0.74      -12.05     12.05 o 
   6  11   7        2.12        7.87     18.39 o 
   7  11   7        1.36       -0.69     12.15 o 
  -8  12   7       13.86       23.81     13.87 o 
  -7  12   7       10.42        7.27     11.80 o 
  -6  12   7       81.21       85.67     23.27 o 
  -5  12   7      232.01      192.76     32.58 o 
  -4  12   7      256.48      242.52     36.11 o 
  -3  12   7        0.15        1.95      8.24 o 
  -2  12   7      136.04       75.79     19.89 o 
  -1  12   7        0.90       -7.08     11.27 o 
   0  12   7      707.04      716.50     60.54 o 
   1  12   7      213.85      180.74     31.28 o 
   2  12   7      118.15      137.74     28.20 o 
   3  12   7        1.34       -1.57      9.75 o 
   4  12   7      222.86      235.61     36.85 o 
   5  12   7      120.74      114.07     23.26 o 
   6  12   7        0.71        4.91     19.79 o 
  -8  13   7       59.05       81.75     23.46 o 
  -7  13   7        0.83       -4.94      9.87 o 
  -6  13   7      322.00      375.79     46.99 o 
  -5  13   7      365.65      407.82     48.33 o 
  -4  13   7       10.52       11.82     14.80 o 
  -3  13   7        0.09       -5.70     13.12 o 
  -2  13   7        4.13       23.32     17.15 o 
  -1  13   7      490.75      469.39     50.71 o 
   0  13   7       95.91       64.87     20.24 o 
   1  13   7      179.79      157.28     30.95 o 
   2  13   7       44.44      109.08     28.12 o 
   3  13   7       92.64       81.60     24.02 o 
   4  13   7        0.03       -6.54     14.21 o 
   5  13   7        0.63        0.10      7.87 o 
   6  13   7        0.31        1.87      9.14 o 
  -7  14   7        6.61       16.56     13.57 o 
  -6  14   7       14.04       15.53      9.92 o 
  -5  14   7      146.03      164.45     30.91 o 
  -4  14   7       69.18       69.61     20.66 o 
  -3  14   7       16.94       12.02     11.80 o 
  -2  14   7        1.69       -2.11     11.00 o 
  -1  14   7       46.38       37.49     18.51 o 
   0  14   7        4.81       63.85     20.89 o 
   1  14   7        0.00      -12.88     12.88 o 
   2  14   7       62.83       63.80     22.88 o 
   3  14   7       34.66       44.42     18.95 o 
   4  14   7       21.90       25.05     12.95 o 
   5  14   7       14.34       -3.75      8.57 o 
  -6  15   7       45.42       65.88     21.68 o 
  -5  15   7        3.75       22.29     14.67 o 
  -4  15   7       34.59       32.59     12.14 o 
  -3  15   7      271.16      262.40     40.35 o 
  -2  15   7      252.33      222.12     37.67 o 
  -1  15   7       66.90       47.63     18.80 o 
   0  15   7      334.31      424.53     52.13 o 
   1  15   7       30.30        5.96      8.78 o 
   2  15   7       10.99        6.35     11.78 o 
   3  15   7      204.13      229.92     40.68 o 
   4  15   7        9.36        7.63     10.73 o 
  -5  16   7       10.39       21.63     13.77 o 
  -4  16   7        0.06       -4.87     12.86 o 
  -3  16   7       23.49       20.89     14.24 o 
  -2  16   7       20.64        7.46     12.20 o 
  -1  16   7      109.41      185.02     36.06 o 
   0  16   7        6.47      -18.52     18.52 o 
   1  16   7       18.90       25.59     15.50 o 
   2  16   7       53.01       70.56     25.53 o 
   3  16   7        0.86        2.63     13.84 o 
  -3  17   7        1.81       -5.97     17.83 o 
  -2  17   7       24.56       73.73     24.35 o 
  -1  17   7        0.10        5.98     14.74 o 
   0  17   7        1.30      -14.66     14.66 o 
   1  17   7        2.94       -7.41     10.37 o 
 -11   0   8      321.33      445.05     54.00 o 
 -10   0   8      110.85      114.52     26.02 o 
  -9   0   8      496.63      536.80     53.55 o 
  -5   0   8      515.19      517.34     38.30 o 
  -2   0   8     1464.26     1602.68     64.59 o 
  -1   0   8       46.23       39.77     11.11 o 
   0   0   8      271.19      275.48     24.86 o 
   1   0   8      111.39       97.13     14.22 o 
   2   0   8      441.88      380.39     26.17 o 
   3   0   8      456.84      456.46     21.85 o 
   4   0   8       15.09       13.51      3.54 o 
   5   0   8       10.40       10.73     10.78 o 
   6   0   8      226.81      264.44     34.99 o 
   7   0   8       57.18       61.16     19.63 o 
   8   0   8        0.69       -2.63     10.76 o 
   9   0   8        0.19       22.23     17.14 o 
 -11   1   8       17.63       20.00     10.24 o 
 -10   1   8       38.07       58.68     19.70 o 
  -9   1   8        6.81        6.97      9.37 o 
  -8   1   8        5.40       -4.84     13.29 o 
  -7   1   8      399.02      333.19     38.84 o 
  -6   1   8      136.55      139.17     23.70 o 
  -5   1   8      200.72      221.59     29.81 o 
  -4   1   8     1043.73     1146.87     51.39 o 
  -2   1   8        8.46       -5.89      8.59 o 
  -1   1   8       26.41       25.66      6.58 o 
   0   1   8      111.46       86.56     18.81 o 
   1   1   8      942.87     1058.42     26.40 o 
   2   1   8        6.90        7.58      3.20 o 
   3   1   8      295.55      310.96     11.24 o 
   4   1   8      125.65      115.21      6.70 o 
   5   1   8      121.59      133.85      9.09 o 
   6   1   8      117.21      101.48     15.93 o 
   7   1   8      211.07      226.91     36.65 o 
   8   1   8      625.24      656.38     43.25 o 
   9   1   8        1.11        4.79      9.12 o 
 -11   2   8      320.07      377.57     48.66 o 
 -10   2   8       47.33       44.54     16.00 o 
  -9   2   8        0.04       17.72      8.89 o 
  -8   2   8       16.06       11.25      9.75 o 
  -7   2   8       95.79      106.80     22.58 o 
  -6   2   8       40.05       31.50      8.48 o 
  -5   2   8      152.34      106.14     14.96 o 
  -4   2   8      942.06      984.50     45.06 o 
  -1   2   8        0.55        1.57      4.33 o 
   0   2   8     2499.57     2512.61     43.32 o 
   1   2   8        6.20        3.11      3.11 o 
   2   2   8        0.18       -0.50      2.68 o 
   3   2   8      220.55      237.61      9.83 o 
   4   2   8       50.40       72.23      7.33 o 
   5   2   8        5.63        2.97      5.15 o 
   6   2   8      294.86      274.94     25.02 o 
   7   2   8      244.62      276.31     26.63 o 
   8   2   8       11.47       14.48      8.27 o 
   9   2   8       44.74       84.84     23.97 o 
 -11   3   8        4.62       -9.23     10.03 o 
 -10   3   8       14.77       19.22     13.95 o 
  -9   3   8        0.02        1.56      8.60 o 
  -8   3   8      497.79      453.39     46.54 o 
  -7   3   8     1197.37     1285.92     74.24 o 
  -6   3   8      335.39      329.91     23.38 o 
  -5   3   8        9.88        2.31      5.27 o 
  -4   3   8      973.22      946.80     56.47 o 
  -3   3   8      307.12      336.69     22.59 o 
  -2   3   8       56.12       58.78     13.29 o 
  -1   3   8      338.04      389.22     23.13 o 
   0   3   8      220.25      211.79     24.77 o 
   1   3   8        0.23        4.46      2.54 o 
   2   3   8      281.86      282.46     14.16 o 
   3   3   8      176.14      194.99      9.18 o 
   4   3   8        0.01        2.83      3.35 o 
   5   3   8        7.78       10.08      3.94 o 
   6   3   8        0.31       -6.84      6.84 o 
   7   3   8       33.64       42.90     11.30 o 
   8   3   8       61.66       65.22     14.25 o 
   9   3   8        5.89        9.67      8.61 o 
 -11   4   8       55.34       87.40     23.70 o 
 -10   4   8       10.96        7.59     10.95 o 
  -9   4   8        3.86       -3.13     10.10 o 
  -8   4   8        3.10        0.15      8.52 o 
  -7   4   8      965.08     1001.72     66.30 o 
  -6   4   8      191.05      201.93     18.29 o 
  -5   4   8      477.84      482.76     26.00 o 
  -4   4   8        3.82        4.40      5.13 o 
  -3   4   8       56.66       62.76      9.51 o 
  -2   4   8       16.13       12.94      3.53 o 
  -1   4   8      412.40      433.28     25.33 o 
   0   4   8      280.29      313.72     14.14 o 
   1   4   8     1813.32     1640.46     33.96 o 
   2   4   8       85.42       85.29      6.93 o 
   3   4   8      283.22      288.02     20.63 o 
   4   4   8     2638.22     2674.51     45.23 o 
   5   4   8       71.28       78.30      8.56 o 
   6   4   8       28.52       43.28     14.19 o 
   7   4   8      158.17      163.77     21.47 o 
   8   4   8       46.69       44.20     12.51 o 
 -10   5   8      237.66      258.12     38.82 o 
  -9   5   8       15.83       39.29     18.27 o 
  -8   5   8        6.89        4.11      8.53 o 
  -7   5   8     1470.24     1345.48     76.93 o 
  -6   5   8      451.54      456.68     36.12 o 
  -5   5   8       30.76       27.28      7.63 o 
  -4   5   8        0.09        9.19      4.89 o 
  -3   5   8        3.15        3.70      3.00 o 
  -2   5   8       43.65       49.92      5.08 o 
  -1   5   8       69.70       72.68      5.37 o 
   0   5   8      405.00      481.78     15.68 o 
   1   5   8      152.79      151.60     10.45 o 
   2   5   8       24.12       18.09      3.99 o 
   3   5   8       90.12       74.76      4.54 o 
   4   5   8       57.91       53.96      7.54 o 
   5   5   8      437.91      399.41     26.70 o 
   6   5   8      519.64      548.92     45.51 o 
   7   5   8        3.04       -2.60      7.55 o 
   8   5   8       61.99       72.02     15.63 o 
 -10   6   8       32.84       54.59     19.20 o 
  -9   6   8        3.65       10.33      9.86 o 
  -8   6   8       40.29       46.79     17.40 o 
  -7   6   8      170.67      143.78     25.91 o 
  -6   6   8       58.83       74.75     12.11 o 
  -5   6   8       60.97       60.25      9.88 o 
  -4   6   8        4.56        1.07      6.17 o 
  -3   6   8      257.24      212.94     11.90 o 
  -1   6   8        5.42       10.35      9.14 o 
   0   6   8       46.01       48.13      4.45 o 
   1   6   8        2.51        2.87      7.48 o 
   2   6   8        8.59        7.39      2.93 o 
   3   6   8      740.90      733.41     15.97 o 
   4   6   8     1293.52     1325.86     38.94 o 
   5   6   8      198.52      185.54     15.76 o 
   6   6   8        5.59        3.51      5.97 o 
   7   6   8        9.22        1.52      6.58 o 
   8   6   8      128.53      175.84     23.76 o 
 -10   7   8        9.71        5.20      8.92 o 
  -9   7   8        3.78       10.70     14.92 o 
  -8   7   8       97.94       97.40     23.86 o 
  -7   7   8        4.36       -6.42     11.97 o 
  -6   7   8      111.50      100.30     13.45 o 
  -5   7   8       57.00       51.98      9.14 o 
  -4   7   8      267.19      247.63     15.63 o 
  -3   7   8       27.60       41.28     17.01 o 
  -2   7   8      332.85      341.28     37.15 o 
  -1   7   8      223.47      288.06     34.28 o 
   0   7   8      170.93      150.90     24.48 o 
   1   7   8      628.86      612.07     18.30 o 
   2   7   8        9.85        8.06      2.96 o 
   3   7   8      214.12      223.65      9.12 o 
   4   7   8      352.81      322.60     22.68 o 
   5   7   8      336.41      298.16     20.37 o 
   6   7   8       11.26        6.27      6.00 o 
   7   7   8      162.82      171.64     21.90 o 
   8   7   8        0.00        8.91      9.40 o 
 -10   8   8        0.94      -13.47     13.47 o 
  -9   8   8       47.39       62.56     19.06 o 
  -8   8   8        0.27        8.29      9.37 o 
  -7   8   8       17.47        4.40     10.15 o 
  -6   8   8      120.25      122.00     24.91 o 
  -5   8   8      567.20      546.36     49.60 o 
  -4   8   8      222.10      222.83     33.15 o 
  -3   8   8      537.92      595.66     50.55 o 
  -2   8   8       96.04      119.89     23.79 o 
  -1   8   8      127.83       98.03     13.96 o 
   0   8   8        8.43       23.69      7.87 o 
   1   8   8     3651.43     3497.04    115.70 o 
   2   8   8        2.15        3.98      4.63 o 
   3   8   8      275.10      301.39     14.20 o 
   4   8   8       29.43       60.68     10.52 o 
   5   8   8       76.93       71.26     11.58 o 
   6   8   8        0.63       11.08      5.54 o 
   7   8   8      169.29      153.35     25.11 o 
  -9   9   8       27.28      -10.04     11.76 o 
  -8   9   8       14.69        3.09     10.24 o 
  -7   9   8       88.33      124.75     27.15 o 
  -6   9   8       23.06       23.60     12.03 o 
  -5   9   8       16.74       11.28     11.82 o 
  -4   9   8     2161.34     2089.70     97.54 o 
  -3   9   8       81.43       96.58     22.81 o 
  -2   9   8        1.10        7.16     12.24 o 
  -1   9   8      204.08      247.36     33.48 o 
   0   9   8     3051.00     2902.72     72.01 o 
   1   9   8     3553.23     3402.64     75.26 o 
   2   9   8        3.01        6.77     10.01 o 
   3   9   8      164.89      169.57     14.11 o 
   4   9   8       42.75       44.94     15.76 o 
   5   9   8        5.58        2.47     19.06 o 
   6   9   8        8.31        4.11      7.87 o 
   7   9   8      642.27      814.79     74.61 o 
  -9  10   8       10.75       20.59     14.66 o 
  -8  10   8       16.31       26.07     15.18 o 
  -7  10   8       87.24      102.58     24.78 o 
  -6  10   8        7.56        3.65     10.82 o 
  -5  10   8       16.40       27.69     11.73 o 
  -4  10   8       47.41       49.93     16.78 o 
  -3  10   8     1078.84     1036.31     70.48 o 
  -2  10   8      176.80      232.48     34.20 o 
  -1  10   8      118.15      146.51     28.11 o 
   0  10   8      200.33      166.05     30.35 o 
   1  10   8        1.49        7.38     12.35 o 
   2  10   8      457.71      446.72     52.24 o 
   3  10   8       12.96       17.25     11.46 o 
   4  10   8       13.00       10.19      9.95 o 
   5  10   8       36.78       22.72     13.39 o 
   6  10   8        0.01       16.88     13.98 o 
   7  10   8       94.38      108.86     29.49 o 
  -9  11   8        4.00       18.54     14.46 o 
  -8  11   8      107.38       93.86     26.22 o 
  -7  11   8       61.88       78.42     21.83 o 
  -6  11   8       32.98       10.53     11.43 o 
  -5  11   8      527.96      508.70     52.58 o 
  -4  11   8      107.07      108.55     25.07 o 
  -3  11   8      692.31      619.26     55.99 o 
  -2  11   8        7.26       -2.06     11.21 o 
  -1  11   8      105.95       93.53     22.62 o 
   0  11   8        0.18        1.85     10.33 o 
   1  11   8      237.63      184.25     31.16 o 
   2  11   8      651.62      644.21     57.18 o 
   3  11   8       29.78       40.81     16.12 o 
   4  11   8        9.44        8.05     11.83 o 
   5  11   8       73.14       74.34     16.66 o 
   6  11   8       45.33       45.10     13.34 o 
  -8  12   8        5.85       -2.76      8.75 o 
  -7  12   8       42.51       99.81     25.69 o 
  -6  12   8       29.65       22.96     12.17 o 
  -5  12   8     1002.05      931.75     73.07 o 
  -4  12   8       45.59      121.51     27.55 o 
  -3  12   8        0.36       18.47     14.20 o 
  -2  12   8      294.31      301.63     41.53 o 
  -1  12   8       10.09        9.20     11.20 o 
   0  12   8      142.52      148.17     29.14 o 
   1  12   8       46.89       19.33     14.35 o 
   2  12   8        1.49       -5.28      8.87 o 
   3  12   8      170.74      217.29     36.26 o 
   4  12   8        7.74       14.71     15.17 o 
   5  12   8        8.94       22.53     13.27 o 
   6  12   8        2.86        2.20     25.39 o 
  -7  13   8      195.87      189.94     34.20 o 
  -6  13   8       21.14      -10.63     14.89 o 
  -5  13   8       55.85       63.85     21.47 o 
  -4  13   8       88.63       78.26     24.65 o 
  -3  13   8       35.75       33.57     17.69 o 
  -2  13   8        6.29       -4.46     12.88 o 
  -1  13   8      514.83      501.79     53.82 o 
   0  13   8       19.03        9.74     11.38 o 
   1  13   8       16.64       13.53     10.33 o 
   2  13   8       82.84      114.57     28.60 o 
   3  13   8        0.29      -10.86     11.46 o 
   4  13   8       84.62       79.40     23.01 o 
   5  13   8       18.03       26.44     10.14 o 
  -7  14   8      101.70      166.73     34.59 o 
  -6  14   8      223.35      214.89     37.07 o 
  -5  14   8       15.20       22.26     15.24 o 
  -4  14   8        1.77        9.03     11.60 o 
  -3  14   8        3.90       15.47     13.68 o 
  -2  14   8       54.63       22.31     14.09 o 
  -1  14   8      136.60      113.19     26.45 o 
   0  14   8        3.42       -1.65     13.43 o 
   1  14   8        0.31       -2.07     10.42 o 
   2  14   8       55.70       97.70     26.49 o 
   3  14   8       17.70       37.65     16.43 o 
   4  14   8      110.84      171.07     34.63 o 
  -6  15   8      145.01      232.75     40.12 o 
  -5  15   8       13.77        3.30     10.06 o 
  -4  15   8        2.72       -7.22     10.69 o 
  -3  15   8       23.37      -13.31     15.01 o 
  -2  15   8        8.80       18.11     17.04 o 
  -1  15   8       50.41       44.55     19.81 o 
   0  15   8        5.11       17.92     15.03 o 
   1  15   8       17.84       -7.07     14.49 o 
   2  15   8        1.80        1.48     11.09 o 
   3  15   8        1.01       17.83     14.89 o 
  -4  16   8       17.96       52.50     21.06 o 
  -3  16   8      186.71      204.25     38.62 o 
  -2  16   8        4.68        9.36     13.34 o 
  -1  16   8       19.22       13.32     11.20 o 
   0  16   8       41.14       73.28     25.21 o 
   1  16   8        3.69      -12.17     14.27 o 
   2  16   8       26.16       22.97     15.59 o 
  -2  17   8       52.82       56.69     24.67 o 
  -1  17   8        4.58       18.97     17.67 o 
   0  17   8       16.10       -0.08     13.56 o 
 -11   1   9        3.02       -1.19      8.63 o 
 -10   1   9        5.48       -8.98      8.98 o 
  -9   1   9      405.17      431.86     49.31 o 
  -8   1   9      523.51      516.22     51.27 o 
  -7   1   9        9.05       14.62     10.12 o 
  -6   1   9      265.02      215.35     30.85 o 
  -5   1   9       52.98       47.07      9.90 o 
  -4   1   9      114.24      149.67     19.87 o 
  -2   1   9        0.19       -1.88      5.57 o 
  -1   1   9      799.76      826.04     37.84 o 
   0   1   9      341.22      338.69     20.55 o 
   1   1   9        3.39        0.61      3.13 o 
   2   1   9       11.60       10.91      3.66 o 
   3   1   9       10.67        8.26      2.77 o 
   4   1   9      466.60      468.00     13.99 o 
   5   1   9        2.55        0.63      3.40 o 
   6   1   9       41.29       44.39     11.36 o 
   7   1   9        6.28       10.78      8.31 o 
   8   1   9       52.04       46.75     13.65 o 
 -11   2   9       30.05       33.38     16.49 o 
 -10   2   9        0.47       -0.46     12.31 o 
  -9   2   9        0.00       -0.96     12.14 o 
  -8   2   9      322.28      339.85     41.87 o 
  -7   2   9      356.42      347.28     40.65 o 
  -6   2   9      880.67      887.65     61.35 o 
  -5   2   9       34.24       24.67      9.40 o 
  -4   2   9      666.21      717.52     31.52 o 
  -2   2   9       19.45       30.83     12.37 o 
  -1   2   9       29.69       34.21     10.04 o 
   0   2   9      219.73      213.69     13.67 o 
   1   2   9        0.00        1.63      3.88 o 
   2   2   9      133.11      120.89      8.59 o 
   3   2   9       26.70       22.57      3.95 o 
   4   2   9      136.09      129.78      7.01 o 
   5   2   9       18.00       21.27      4.41 o 
   6   2   9      165.67      173.61     20.93 o 
   7   2   9       17.26       22.00      8.49 o 
   8   2   9      222.54      259.83     28.21 o 
 -11   3   9        3.93       12.09     13.51 o 
 -10   3   9       61.37       58.24     21.30 o 
  -9   3   9        9.65        5.75     11.00 o 
  -8   3   9       39.74       53.57     18.22 o 
  -7   3   9       16.58        3.18      8.65 o 
  -6   3   9      316.53      298.20     28.97 o 
  -5   3   9      149.21      153.09     15.76 o 
  -4   3   9      316.12      303.30     19.93 o 
  -3   3   9       41.41       55.26      9.83 o 
  -2   3   9        0.08       15.53     11.22 o 
  -1   3   9      359.43      371.91     25.62 o 
   0   3   9      227.88      258.10     15.12 o 
   1   3   9       99.81      102.84      7.97 o 
   2   3   9      232.08      227.97     11.56 o 
   3   3   9        0.29        0.92      3.02 o 
   4   3   9       77.00       85.76      8.57 o 
   5   3   9        0.54        1.56      3.30 o 
   6   3   9        4.24       23.33      9.78 o 
   7   3   9       42.00       72.21     15.06 o 
   8   3   9       87.06      118.25     28.67 o 
 -10   4   9       20.31       28.70     16.16 o 
  -9   4   9        9.44        0.42      9.75 o 
  -8   4   9       55.38       85.06     22.06 o 
  -7   4   9      485.01      501.50     49.14 o 
  -6   4   9      134.33      139.64     15.72 o 
  -5   4   9       39.78       49.91     13.96 o 
  -4   4   9      112.16      103.82     11.32 o 
  -3   4   9      879.20      803.96     33.14 o 
  -2   4   9       71.25       62.51     16.24 o 
  -1   4   9      173.47      230.50     19.30 o 
   0   4   9      156.24      158.92     11.17 o 
   1   4   9       32.57       19.81      4.36 o 
   2   4   9      140.47      131.37      8.79 o 
   3   4   9      712.32      674.12     18.85 o 
   4   4   9      893.78      825.75     25.94 o 
   5   4   9       71.94       60.90      9.39 o 
   6   4   9       11.09       11.10      4.53 o 
   7   4   9        4.40       10.06      6.17 o 
   8   4   9        3.76        8.16      9.73 o 
 -10   5   9       17.75       30.19     15.99 o 
  -9   5   9       44.91       28.56     13.69 o 
  -8   5   9      275.53      264.05     37.51 o 
  -7   5   9       32.61       22.09     13.07 o 
  -6   5   9      200.83      199.38     18.56 o 
  -5   5   9      145.34      153.31     15.01 o 
  -4   5   9       27.48       21.62      6.83 o 
  -3   5   9      516.18      502.71     20.55 o 
  -2   5   9      475.00      448.53     16.90 o 
  -1   5   9       58.52       67.36     15.49 o 
   0   5   9       98.09      114.34      9.77 o 
   1   5   9       14.45       13.34      5.16 o 
   2   5   9       87.85       87.61      8.22 o 
   3   5   9      358.37      357.03     11.23 o 
   4   5   9      940.32     1024.35     34.54 o 
   5   5   9      208.92      191.54     15.71 o 
   6   5   9       32.04       22.37      7.61 o 
   7   5   9       99.27      106.32     17.86 o 
   8   5   9       22.37       47.04     14.22 o 
 -10   6   9        0.36       10.92      8.38 o 
  -9   6   9        3.68       -1.95      9.99 o 
  -8   6   9       27.55       -0.28     10.86 o 
  -7   6   9      671.79      711.52     59.45 o 
  -6   6   9      311.63      323.27     23.30 o 
  -5   6   9       12.00       15.10      5.55 o 
  -4   6   9      359.95      343.79     19.02 o 
  -3   6   9      314.17      301.84     25.59 o 
  -2   6   9        0.07       25.89     14.21 o 
  -1   6   9       85.18       86.40     20.50 o 
   0   6   9      779.84      802.77     20.92 o 
   1   6   9       27.70       26.67      6.03 o 
   2   6   9        7.32        3.58      2.80 o 
   3   6   9        4.91       13.76      3.17 o 
   4   6   9      464.10      439.90     23.15 o 
   5   6   9       12.51       13.19      5.17 o 
   6   6   9      150.53      120.41     13.80 o 
   7   6   9        4.60       16.89      8.97 o 
   8   6   9       34.87       23.66     10.04 o 
 -10   7   9      116.38      116.52     27.52 o 
  -9   7   9       36.18       66.57     22.43 o 
  -8   7   9        8.77      -11.18     12.88 o 
  -7   7   9       21.43       -3.01     13.87 o 
  -6   7   9      144.97      150.02     16.13 o 
  -5   7   9      211.52      226.00     22.89 o 
  -4   7   9      289.79      267.99     47.06 o 
  -3   7   9      257.53      230.22     33.10 o 
  -2   7   9      673.70      657.24     52.66 o 
  -1   7   9       86.04       96.05     21.89 o 
   0   7   9     3754.31     3938.79    123.78 o 
   1   7   9       54.17       71.76     11.45 o 
   2   7   9      220.48      212.06     12.44 o 
   3   7   9     1112.16     1106.78     23.10 o 
   4   7   9      126.58      121.03     16.79 o 
   5   7   9      214.68      211.06     22.67 o 
   6   7   9        1.43        4.66      6.36 o 
   7   7   9       12.38       24.12     12.52 o 
 -10   8   9        8.88        3.29      9.38 o 
  -9   8   9       14.42       16.46     10.37 o 
  -8   8   9       17.07       21.34     12.49 o 
  -7   8   9       77.37       95.63     23.31 o 
  -6   8   9        5.46        4.85     13.81 o 
  -5   8   9      330.05      297.02     38.44 o 
  -4   8   9      413.58      484.75     47.84 o 
  -3   8   9       94.15       76.15     21.62 o 
  -2   8   9        7.11       -3.14     11.91 o 
  -1   8   9        6.41        9.37     11.90 o 
   0   8   9       29.72       30.05     18.43 o 
   1   8   9        8.88        5.21     10.19 o 
   2   8   9      266.13      275.88     14.17 o 
   3   8   9     1001.91      996.23     25.89 o 
   4   8   9      116.85      129.23     15.26 o 
   5   8   9        0.05        2.83      7.37 o 
   6   8   9        9.79        6.27      5.40 o 
   7   8   9       20.05       14.64      8.99 o 
  -9   9   9       49.26       14.34     11.05 o 
  -8   9   9       11.28       -2.70     13.37 o 
  -7   9   9       45.29       54.66     19.07 o 
  -6   9   9       15.41       43.40     17.59 o 
  -5   9   9       90.62      125.20     26.54 o 
  -4   9   9       41.66        7.98      9.80 o 
  -3   9   9       59.92       67.36     19.45 o 
  -2   9   9      159.70      165.91     29.41 o 
  -1   9   9        5.06        8.73     10.35 o 
   0   9   9      290.43      347.39     26.04 o 
   1   9   9      917.41      917.45     39.85 o 
   2   9   9        0.02       -1.55      4.29 o 
   3   9   9      214.86      264.95     35.66 o 
   4   9   9       28.96        7.60      9.38 o 
   5   9   9       69.39       62.83     14.20 o 
   6   9   9       60.89       73.53     11.48 o 
   7   9   9      191.76      304.14     46.78 o 
  -9  10   9        3.81        6.05     11.13 o 
  -8  10   9       86.54       78.30     23.30 o 
  -7  10   9        8.30        6.11     12.05 o 
  -6  10   9      136.18      143.66     30.18 o 
  -5  10   9      113.30      100.59     26.17 o 
  -4  10   9      181.28      166.92     31.00 o 
  -3  10   9       38.08       45.11     18.09 o 
  -2  10   9        0.05       12.20     12.47 o 
  -1  10   9       60.29       66.05     20.71 o 
   0  10   9        3.04       -2.75     10.79 o 
   1  10   9        0.22        8.48      6.06 o 
   2  10   9       32.77        9.01     10.71 o 
   3  10   9        4.52       -1.94     11.54 o 
   4  10   9       18.19       26.04     14.73 o 
   5  10   9      258.48      282.65     29.27 o 
   6  10   9        0.00       -8.46      8.48 o 
  -8  11   9        0.43       27.73     16.34 o 
  -7  11   9       44.06       61.50     21.03 o 
  -6  11   9        9.88       24.82     11.44 o 
  -5  11   9      295.00      294.92     41.01 o 
  -4  11   9       21.11       19.44     13.26 o 
  -3  11   9      282.04      275.05     39.73 o 
  -2  11   9       12.65       -1.46     10.93 o 
  -1  11   9      362.93      358.56     44.37 o 
   0  11   9       33.47       34.95     15.44 o 
   1  11   9        1.55      -12.68     14.73 o 
   2  11   9      151.32      143.91     28.97 o 
   3  11   9      110.51      113.36     25.05 o 
   4  11   9       39.35       59.26     17.61 o 
   5  11   9        0.52        9.11      8.00 o 
   6  11   9        0.13        4.77      8.52 o 
  -8  12   9        3.57       -8.73     14.96 o 
  -7  12   9      108.34      155.67     32.17 o 
  -6  12   9      101.30       83.90     25.27 o 
  -5  12   9        0.58       -5.51     13.35 o 
  -4  12   9      573.52      493.82     53.21 o 
  -3  12   9       42.22       43.90     17.51 o 
  -2  12   9       52.40       76.38     21.91 o 
  -1  12   9      222.72      243.14     37.95 o 
   0  12   9      139.12      144.77     33.00 o 
   1  12   9       18.33       12.15     12.36 o 
   2  12   9       97.84      115.21     28.08 o 
   3  12   9       17.57       49.57     17.53 o 
   4  12   9       15.31       17.71     15.99 o 
   5  12   9       15.44        3.96     16.39 o 
  -7  13   9       15.76        2.48      9.33 o 
  -6  13   9        2.89        4.61      9.94 o 
  -5  13   9       27.23       46.46     18.94 o 
  -4  13   9      102.52      141.54     31.84 o 
  -3  13   9       41.85       55.04     21.61 o 
  -2  13   9       46.97       31.41     15.60 o 
  -1  13   9        1.82       -9.55     12.14 o 
   0  13   9      133.37      134.33     30.34 o 
   1  13   9        3.95      -11.44     15.97 o 
   2  13   9      108.78      135.65     30.01 o 
   3  13   9       28.80       26.05     15.83 o 
   4  13   9       89.39       75.11     22.51 o 
   5  13   9       37.35       44.37     14.00 o 
  -6  14   9       54.39       52.05     20.37 o 
  -5  14   9      148.55      103.40     28.46 o 
  -4  14   9        0.38       -7.84     12.52 o 
  -3  14   9       17.31       23.43     13.87 o 
  -2  14   9      118.58       96.98     27.70 o 
  -1  14   9        4.70        2.74      9.84 o 
   0  14   9      157.54      137.38     31.32 o 
   1  14   9       61.82       40.50     17.21 o 
   2  14   9        0.00       -5.42     11.56 o 
   3  14   9      213.51      233.54     40.38 o 
   4  14   9        1.78       32.89     17.81 o 
  -5  15   9       84.01       78.65     23.60 o 
  -4  15   9        0.53       -4.18     11.61 o 
  -3  15   9        2.39       -0.44     11.41 o 
  -2  15   9       23.43       35.12     20.70 o 
  -1  15   9       70.37       33.29     18.71 o 
   0  15   9      235.99      229.98     42.26 o 
   1  15   9       43.85       38.96     19.43 o 
   2  15   9       13.91       45.33     20.93 o 
   3  15   9       67.12      104.23     29.51 o 
  -4  16   9        0.31        9.79     12.42 o 
  -3  16   9        0.69       -2.04      9.55 o 
  -2  16   9       21.73       39.01     18.26 o 
  -1  16   9       23.25       14.77     11.07 o 
   0  16   9        1.82       -3.96     14.22 o 
   1  16   9       68.49       73.43     24.72 o 
 -11   0  10       29.56       40.39     19.15 o 
 -10   0  10      267.67      331.90     46.64 o 
  -9   0  10      764.40      856.73     71.74 o 
  -8   0  10      156.99      191.27     32.23 o 
  -7   0  10      974.11      848.72     65.58 o 
  -6   0  10      548.94      529.95     49.57 o 
  -5   0  10      900.90     1027.80     65.45 o 
  -4   0  10      292.88      327.23     35.17 o 
  -3   0  10      282.32      291.40     32.14 o 
  -2   0  10     1175.37     1182.47     61.30 o 
  -1   0  10     1417.97     1444.66     65.29 o 
   0   0  10     1446.61     1420.12     61.88 o 
   1   0  10      412.43      423.70     32.81 o 
   2   0  10       25.65       34.81     10.88 o 
   3   0  10     1260.25     1203.84     39.55 o 
   4   0  10      299.95      301.51     19.33 o 
   5   0  10      501.80      560.67     24.54 o 
   6   0  10       43.28       56.17     19.20 o 
   7   0  10       69.90       76.06     23.16 o 
   8   0  10       61.91       44.99     18.54 o 
 -11   1  10      191.04      201.19     27.37 o 
 -10   1  10      142.30      165.69     23.85 o 
  -9   1  10      240.80      242.27     38.80 o 
  -8   1  10      253.13      295.14     40.48 o 
  -7   1  10      310.96      368.87     43.44 o 
  -6   1  10        9.57       17.48     11.79 o 
  -5   1  10      160.89      180.05     18.35 o 
  -4   1  10      103.42      109.14     21.31 o 
  -3   1  10      131.63       93.02     20.92 o 
  -2   1  10       31.01       29.95      7.48 o 
  -1   1  10       63.99       56.57      9.64 o 
   0   1  10     1277.84     1277.92     41.57 o 
   1   1  10       41.64       42.43      8.84 o 
   2   1  10      391.86      370.86     17.83 o 
   3   1  10      118.60      112.90      7.91 o 
   4   1  10      478.82      468.70     14.72 o 
   5   1  10       52.95       45.04      7.48 o 
   6   1  10       61.71       58.67     13.37 o 
   7   1  10       51.99       74.81     23.65 o 
   8   1  10       34.43       20.79     10.03 o 
 -11   2  10       14.25       -2.08      8.52 o 
 -10   2  10        0.35      -14.97     14.97 o 
  -9   2  10      173.49      196.62     34.07 o 
  -8   2  10        0.20       -4.19     11.31 o 
  -7   2  10       17.42       17.76     13.45 o 
  -6   2  10      188.33      176.95     29.12 o 
  -5   2  10        9.56       21.53      7.77 o 
  -4   2  10      220.76      229.49     28.57 o 
  -3   2  10       36.68       59.83     17.36 o 
  -2   2  10       76.55       99.86     25.43 o 
  -1   2  10      235.89      270.54     20.63 o 
   0   2  10      706.57      687.47     31.83 o 
   1   2  10       11.37        6.03      4.01 o 
   2   2  10      357.69      368.70     15.46 o 
   3   2  10        0.23       -0.30      3.54 o 
   4   2  10       34.37       48.27      8.62 o 
   5   2  10       29.81       14.62      7.42 o 
   6   2  10       18.53       29.70     11.05 o 
   7   2  10        0.17       -2.99      9.59 o 
   8   2  10      127.35      184.80     24.65 o 
 -10   3  10       47.71       80.92     24.01 o 
  -9   3  10       28.28       19.64     15.17 o 
  -8   3  10     1024.64     1049.52     75.45 o 
  -7   3  10      239.85      242.91     35.79 o 
  -6   3  10       45.69       42.11      9.26 o 
  -5   3  10      853.82      916.89     38.33 o 
  -4   3  10      455.75      412.99     24.33 o 
  -3   3  10        0.26       -7.75      9.67 o 
  -2   3  10      283.12      328.83     35.02 o 
  -1   3  10        2.35        6.56     11.21 o 
   0   3  10       71.71       77.38     10.21 o 
   1   3  10        1.54        2.06      3.38 o 
   2   3  10      228.13      222.43     11.99 o 
   3   3  10       77.96       72.20      7.03 o 
   4   3  10        0.35       -0.90      4.36 o 
   5   3  10      661.52      637.78     27.93 o 
   6   3  10        5.98        2.97      5.50 o 
   7   3  10        7.82        5.92      7.34 o 
   8   3  10       21.21       18.56     10.76 o 
 -10   4  10       14.03       46.22     19.37 o 
  -9   4  10       14.36       11.53     11.72 o 
  -8   4  10        0.87       -2.18     10.52 o 
  -7   4  10       92.34       72.70     20.42 o 
  -6   4  10       58.36       52.05     10.42 o 
  -5   4  10       81.70       81.19     11.66 o 
  -4   4  10      122.12      122.90     13.10 o 
  -3   4  10      494.66      507.09     23.70 o 
  -2   4  10       10.34       26.12     13.39 o 
  -1   4  10      397.19      443.89     40.38 o 
   0   4  10      219.78      196.23     12.55 o 
   1   4  10       42.70       47.16      7.70 o 
   2   4  10      212.81      240.03     12.32 o 
   3   4  10      272.21      267.85     12.30 o 
   4   4  10     1182.24     1152.53     31.94 o 
   5   4  10      108.98       92.03     11.28 o 
   6   4  10       86.36       97.17     11.94 o 
   7   4  10      118.12      143.67     43.27 o 
 -10   5  10        9.62       -4.39      9.26 o 
  -9   5  10      143.83      173.86     32.77 o 
  -8   5  10        2.19       -4.69     10.12 o 
  -7   5  10       82.34      168.09     29.90 o 
  -6   5  10      158.04      143.90     15.90 o 
  -5   5  10       14.98       24.50      7.92 o 
  -4   5  10     1587.07     1551.71     42.06 o 
  -3   5  10       33.41       34.63      5.91 o 
  -2   5  10        0.33       -0.58      2.48 o 
  -1   5  10      603.47      649.30     50.51 o 
   0   5  10     1480.98     1342.24     36.37 o 
   1   5  10      675.02      700.61     22.86 o 
   2   5  10      336.85      316.11     15.73 o 
   3   5  10       12.88       10.96      2.33 o 
   4   5  10        4.26        8.54      6.55 o 
   5   5  10       17.50       21.48      7.96 o 
   6   5  10        0.71        1.62      5.15 o 
   7   5  10        1.20       -7.69      7.69 o 
 -10   6  10       14.89       -5.64     11.74 o 
  -9   6  10        1.07       16.43     15.06 o 
  -8   6  10       47.87       69.21     22.92 o 
  -7   6  10      142.75      176.65     31.36 o 
  -6   6  10        0.38       -2.93      5.29 o 
  -5   6  10      174.39      156.08     15.08 o 
  -4   6  10       48.20       52.48      9.53 o 
  -3   6  10      231.17      209.82     19.03 o 
  -2   6  10      625.14      674.55     53.27 o 
  -1   6  10        0.23        2.35      1.44 o 
   0   6  10     1148.67     1143.11     27.98 o 
   1   6  10      227.80      210.02     16.99 o 
   2   6  10        0.11        1.87      4.09 o 
   3   6  10      176.66      182.80     10.35 o 
   4   6  10       28.39       23.05      9.82 o 
   5   6  10       70.28       72.21     11.65 o 
   6   6  10       16.20       33.13      8.04 o 
   7   6  10      101.74      105.60     31.04 o 
 -10   7  10        5.88       10.69     12.82 o 
  -9   7  10       42.14       37.80     19.66 o 
  -8   7  10      392.93      370.69     46.09 o 
  -7   7  10      139.93      146.46     30.14 o 
  -6   7  10       23.51        7.21     10.28 o 
  -5   7  10      282.58      279.38     24.82 o 
  -4   7  10      821.72      708.82     24.37 o 
  -3   7  10       94.00       53.32     16.94 o 
  -2   7  10       63.13       33.45     13.02 o 
  -1   7  10       35.66       46.66     18.66 o 
   0   7  10      319.46      288.76     36.78 o 
   1   7  10      369.98      391.46     18.40 o 
   2   7  10      200.62      210.76     10.83 o 
   3   7  10      828.16      823.82     32.58 o 
   4   7  10      120.76      116.33     22.71 o 
   5   7  10        0.17       -4.84      6.58 o 
   6   7  10       14.82       11.33      5.52 o 
   7   7  10      173.43      197.14     24.52 o 
  -9   8  10       32.81       38.95     17.86 o 
  -8   8  10       90.85       73.37     21.85 o 
  -7   8  10       78.71       83.16     23.54 o 
  -6   8  10      195.70      218.69     34.59 o 
  -5   8  10       88.72      112.25     25.35 o 
  -4   8  10      673.94      597.41     55.07 o 
  -3   8  10        4.68       21.32     15.07 o 
  -2   8  10      114.15       93.08     22.82 o 
  -1   8  10      223.09      147.28     27.43 o 
   0   8  10      367.57      361.16     40.82 o 
   1   8  10     1664.05     1611.84     52.29 o 
   2   8  10      235.69      236.39     13.34 o 
   3   8  10      314.16      324.67     15.11 o 
   4   8  10       19.49       17.71      6.82 o 
   5   8  10      176.65      183.84     17.12 o 
   6   8  10       36.96       39.84      8.61 o 
  -9   9  10        6.94       10.81     11.53 o 
  -8   9  10      105.88      158.83     33.17 o 
  -7   9  10      122.50      106.33     25.67 o 
  -6   9  10      120.09      111.92     25.58 o 
  -5   9  10        5.15       -6.51      9.88 o 
  -4   9  10      140.39      108.82     26.76 o 
  -3   9  10      559.06      468.15     49.54 o 
  -2   9  10        0.08        5.65     10.48 o 
  -1   9  10       15.57       38.97     15.74 o 
   0   9  10      322.11      335.21     40.33 o 
   1   9  10        0.17       -7.32      9.21 o 
   2   9  10       39.97       38.87     16.41 o 
   3   9  10       43.67       46.12     16.68 o 
   4   9  10       69.04       59.13     17.98 o 
   5   9  10        0.64       15.61      9.65 o 
   6   9  10      226.94      268.51     28.85 o 
  -9  10  10       17.95       57.89     20.97 o 
  -8  10  10      181.59      210.53     36.71 o 
  -7  10  10      178.32      161.10     32.32 o 
  -6  10  10       16.12       47.82     19.30 o 
  -5  10  10        0.05       -3.65     11.10 o 
  -4  10  10       60.34       54.72     19.81 o 
  -3  10  10        1.76       20.71     14.20 o 
  -2  10  10      108.24      112.31     26.68 o 
  -1  10  10       25.63        0.06     12.47 o 
   0  10  10      181.88      180.50     31.68 o 
   1  10  10      923.83      925.63     69.16 o 
   2  10  10      184.83      181.26     31.14 o 
   3  10  10      178.29      153.43     29.11 o 
   4  10  10        1.30        9.33     11.30 o 
   5  10  10       65.78       80.90     15.56 o 
   6  10  10      122.76      138.50     22.12 o 
  -8  11  10      109.03      124.56     28.97 o 
  -7  11  10        3.90       28.65     16.50 o 
  -6  11  10       16.21       32.51     20.79 o 
  -5  11  10        0.62      -12.71     12.71 o 
  -4  11  10      100.65       69.45     21.91 o 
  -3  11  10      172.68      239.89     38.49 o 
  -2  11  10       15.07        5.18     11.03 o 
  -1  11  10       19.61       10.95     14.87 o 
   0  11  10       22.48       15.74     12.16 o 
   1  11  10      217.05      169.48     32.31 o 
   2  11  10        0.60        2.28     11.26 o 
   3  11  10       88.96      133.94     28.56 o 
   4  11  10       55.38       47.47     16.87 o 
   5  11  10        0.64       -5.69      8.36 o 
  -7  12  10       71.48       52.23     19.26 o 
  -6  12  10       58.13       39.50     14.45 o 
  -5  12  10      128.04       99.49     25.93 o 
  -4  12  10       27.27       47.07     19.65 o 
  -3  12  10        1.65      -10.23     12.80 o 
  -2  12  10        0.72        3.82     12.68 o 
  -1  12  10       81.11      108.08     27.70 o 
   0  12  10      500.34      478.90     53.61 o 
   1  12  10       33.82       47.94     19.27 o 
   2  12  10        1.71        4.51     10.61 o 
   3  12  10       27.50       44.62     19.09 o 
   4  12  10        0.20       20.32     13.96 o 
   5  12  10       10.31        8.12     28.64 o 
  -7  13  10      275.07      370.10     50.69 o 
  -6  13  10       13.40      444.06     55.77 o 
  -5  13  10      256.74      267.67     42.45 o 
  -4  13  10       35.07       19.99     15.65 o 
  -3  13  10        1.33       -6.10     13.07 o 
  -2  13  10        3.54       25.05     17.69 o 
  -1  13  10      286.93      269.01     43.71 o 
   0  13  10      147.88      111.03     28.44 o 
   1  13  10       85.07       39.43     17.90 o 
   2  13  10        6.82       -0.90     10.25 o 
   3  13  10       53.19      116.18     29.21 o 
   4  13  10      314.20      393.25     51.69 o 
  -6  14  10       34.73       33.35     19.62 o 
  -5  14  10      227.13      245.73     42.48 o 
  -4  14  10      220.60      226.75     40.68 o 
  -3  14  10        0.08        1.02     11.23 o 
  -2  14  10        1.45      -11.61     15.63 o 
  -1  14  10      115.66      113.25     30.11 o 
   0  14  10        1.99       -1.01     11.47 o 
   1  14  10       22.99       21.19     17.38 o 
   2  14  10       12.85       27.14     15.74 o 
   3  14  10        6.20       17.27     16.46 o 
  -4  15  10        6.83      -12.48     16.31 o 
  -3  15  10       13.10       12.02     12.89 o 
  -2  15  10      160.50      117.10     30.12 o 
  -1  15  10       24.35       -2.00     11.68 o 
   0  15  10       43.60       28.94     19.63 o 
   1  15  10       81.24      123.26     31.10 o 
   2  15  10        5.04      -19.15     19.15 o 
  -2  16  10       95.61       76.60     24.57 o 
  -1  16  10       49.59       63.01     23.59 o 
 -10   1  11       19.41       10.04     12.16 o 
  -9   1  11       21.78       18.87      8.91 o 
  -8   1  11      313.97      315.73     30.37 o 
  -7   1  11      225.10      243.38     28.16 o 
  -6   1  11      152.88      140.20     21.05 o 
  -5   1  11      425.43      388.92     31.50 o 
  -4   1  11      103.71      101.71     15.76 o 
  -3   1  11        1.87        2.48      6.05 o 
  -2   1  11      174.36      160.61     17.42 o 
  -1   1  11       28.58       17.84     25.22 o 
   0   1  11      211.56      232.60     19.38 o 
   1   1  11      192.70      199.41     19.68 o 
   2   1  11      132.52      121.54     11.26 o 
   3   1  11      152.69      134.28     10.20 o 
   4   1  11       69.49       74.83      7.29 o 
   5   1  11      132.36      132.35     18.21 o 
   6   1  11        5.03       -2.71      7.17 o 
   7   1  11      110.60      166.05     22.41 o 
 -10   2  11       82.11      100.00     27.71 o 
  -9   2  11      175.26      216.67     38.27 o 
  -8   2  11      132.74      143.73     28.99 o 
  -7   2  11       24.33        7.62     10.83 o 
  -6   2  11        0.52       -3.03      8.96 o 
  -5   2  11       30.15       28.35      8.37 o 
  -4   2  11       33.44       37.43      8.95 o 
  -3   2  11      363.52      385.80     27.75 o 
  -2   2  11       92.11      116.05     17.19 o 
  -1   2  11      237.61      226.22     19.76 o 
   0   2  11        2.64        3.12      6.33 o 
   1   2  11       49.87       41.76      9.58 o 
   2   2  11      226.26      203.63     12.18 o 
   3   2  11        0.63       -0.22      3.44 o 
   4   2  11       59.92       64.39      6.44 o 
   5   2  11       12.94       22.26      6.52 o 
   6   2  11       55.04       62.42     13.92 o 
   7   2  11       37.17       25.42     15.99 o 
 -10   3  11      284.29      323.23     46.77 o 
  -9   3  11       19.97        8.05     10.70 o 
  -8   3  11      207.63      187.35     33.29 o 
  -7   3  11        2.34        7.13     10.85 o 
  -6   3  11       63.52       74.61     20.78 o 
  -5   3  11      311.35      297.80     22.59 o 
  -4   3  11      963.85     1009.21     39.30 o 
  -3   3  11       16.20       29.37     13.02 o 
  -2   3  11      792.58      792.51     55.69 o 
  -1   3  11     1413.19     1439.09     49.26 o 
   0   3  11       24.60       24.75      8.09 o 
   1   3  11      144.93      152.66     12.39 o 
   2   3  11        0.22        1.49      3.64 o 
   3   3  11      154.82      161.68     10.44 o 
   4   3  11      325.72      327.65     27.04 o 
   5   3  11        6.76        9.97      4.68 o 
   6   3  11        2.92        6.65      6.42 o 
   7   3  11       13.25       10.34      8.53 o 
 -10   4  11      108.57       80.27     25.12 o 
  -9   4  11       68.40       69.03     21.91 o 
  -8   4  11       30.96       15.86     11.20 o 
  -7   4  11       53.93       48.89     18.55 o 
  -6   4  11       36.02       41.42     12.89 o 
  -5   4  11      280.61      254.85     20.18 o 
  -4   4  11       89.86       83.51     11.57 o 
  -3   4  11       15.02        9.60      5.60 o 
  -2   4  11      111.78      115.52     23.11 o 
  -1   4  11      456.42      456.86     43.98 o 
   0   4  11      219.60      227.28     14.26 o 
   1   4  11      458.23      417.31     19.34 o 
   2   4  11       43.92       62.15      7.71 o 
   3   4  11       54.64       46.87      6.53 o 
   4   4  11      499.44      509.86     25.56 o 
   5   4  11      239.52      220.79     31.92 o 
   6   4  11        4.12       -7.30      7.65 o 
   7   4  11      122.37      150.23     38.97 o 
 -10   5  11       35.48       30.61     18.10 o 
  -9   5  11        2.12       10.71      9.38 o 
  -8   5  11        0.19       17.28     15.61 o 
  -7   5  11      118.51      114.98     25.74 o 
  -6   5  11       10.61        7.95      4.94 o 
  -5   5  11      119.12      106.20     21.89 o 
  -4   5  11      573.55      545.95     26.09 o 
  -3   5  11       45.46       42.92      7.53 o 
  -2   5  11       48.27       42.44     17.37 o 
  -1   5  11     1148.30     1111.84     67.26 o 
   0   5  11      272.16      261.61     32.87 o 
   1   5  11      777.56      762.37     25.39 o 
   2   5  11        2.05        6.01      4.25 o 
   3   5  11       46.55       36.16      5.10 o 
   4   5  11        5.80        1.80      4.67 o 
   5   5  11       35.75       32.98      7.31 o 
   6   5  11        1.42      -15.63     22.40 o 
   7   5  11       30.01       28.40     10.68 o 
 -10   6  11       56.13       84.74     25.95 o 
  -9   6  11       19.79       28.96     16.19 o 
  -8   6  11      141.56      134.49     29.69 o 
  -7   6  11        8.50        2.30     13.98 o 
  -6   6  11       16.67       22.97     13.57 o 
  -5   6  11      387.25      415.17     23.97 o 
  -4   6  11      255.20      260.09     16.59 o 
  -3   6  11       97.20       99.55      8.70 o 
  -2   6  11       24.18       20.32     15.99 o 
  -1   6  11      276.29      260.71     12.38 o 
   0   6  11      421.97      411.32     23.86 o 
   1   6  11      280.47      261.00     24.11 o 
   2   6  11        1.35        0.65      3.19 o 
   3   6  11       20.46       20.15      5.94 o 
   4   6  11      290.72      285.47     19.83 o 
   5   6  11       71.96       79.70     11.51 o 
   6   6  11       19.28       36.33     10.58 o 
   7   6  11        1.62        2.61      8.03 o 
  -9   7  11       44.20        9.13     11.17 o 
  -8   7  11       15.92        5.64     11.93 o 
  -7   7  11      378.55      416.93     49.97 o 
  -6   7  11        2.03       10.56     14.69 o 
  -5   7  11      419.94      336.68     43.63 o 
  -4   7  11     1544.81     1411.59     33.59 o 
  -3   7  11       30.08       16.46     13.99 o 
  -2   7  11       67.98       30.70     16.13 o 
  -1   7  11      173.59      201.46     31.62 o 
   0   7  11       14.26       15.56      6.44 o 
   1   7  11       62.74       46.99     17.64 o 
   2   7  11        2.48       -0.03      2.86 o 
   3   7  11        6.78        4.85      6.80 o 
   4   7  11      295.79      351.59     22.18 o 
   5   7  11       31.55       49.02     11.08 o 
   6   7  11      139.79      119.97     14.38 o 
  -9   8  11       28.30       38.79     19.86 o 
  -8   8  11       43.56       23.45     15.87 o 
  -7   8  11       15.53       24.74     17.31 o 
  -6   8  11       48.24       64.99     22.40 o 
  -5   8  11       19.16       15.37     14.97 o 
  -4   8  11        3.44        3.51      8.02 o 
  -3   8  11       78.45       81.03     21.52 o 
  -2   8  11       40.85       36.77     17.81 o 
  -1   8  11       51.14       44.66     18.47 o 
   0   8  11        6.02       -2.91      9.05 o 
   1   8  11       70.07       66.69     11.60 o 
   2   8  11        3.20       13.90      5.03 o 
   3   8  11      407.00      416.21     32.09 o 
   4   8  11       59.15       63.96     11.38 o 
   5   8  11       63.25       71.16     15.07 o 
   6   8  11       94.81      131.96     20.20 o 
  -9   9  11       28.70       25.77     15.37 o 
  -8   9  11       15.58       29.03     16.07 o 
  -7   9  11       14.76       15.57     10.86 o 
  -6   9  11       67.05       52.70     20.66 o 
  -5   9  11        3.66       29.83     17.04 o 
  -4   9  11       30.31       -7.29     11.13 o 
  -3   9  11       59.88       57.65     19.13 o 
  -2   9  11      200.66      204.63     35.06 o 
  -1   9  11        6.35        9.04     11.92 o 
   0   9  11       19.24       20.87     12.54 o 
   1   9  11       58.55       49.18     18.73 o 
   2   9  11       13.09        3.12     11.29 o 
   3   9  11      251.75      234.61     35.08 o 
   4   9  11       43.67       60.15     17.82 o 
   5   9  11       23.90        7.81      7.45 o 
   6   9  11        8.68        4.39      8.51 o 
  -8  10  11      315.91      338.29     49.23 o 
  -7  10  11       30.43       41.69     18.55 o 
  -6  10  11       10.72       -5.45     14.18 o 
  -5  10  11       16.52       -4.34     13.36 o 
  -4  10  11       29.97        1.95     10.62 o 
  -3  10  11      164.75      156.63     31.58 o 
  -2  10  11        9.12       -1.43     10.47 o 
  -1  10  11        6.66        4.70     13.36 o 
   0  10  11       26.27       28.93     15.85 o 
   1  10  11      130.95      124.83     27.02 o 
   2  10  11      385.77      398.14     47.40 o 
   3  10  11      521.45      483.84     51.34 o 
   4  10  11       70.22       93.45     23.78 o 
   5  10  11       12.92       -0.58      7.05 o 
  -8  11  11        0.24        8.91     15.32 o 
  -7  11  11       17.16       22.09     16.14 o 
  -6  11  11        1.03        4.04     13.16 o 
  -5  11  11        0.11       24.90     17.44 o 
  -4  11  11        2.40       21.09     16.34 o 
  -3  11  11      124.95      154.40     33.81 o 
  -2  11  11       15.80       11.94     15.45 o 
  -1  11  11       35.56       33.40     15.43 o 
   0  11  11      125.67      146.13     30.54 o 
   1  11  11        0.03      -16.47     16.47 o 
   2  11  11       97.23       68.77     21.26 o 
   3  11  11       33.99       21.44     13.74 o 
   4  11  11        9.40        2.42      7.57 o 
   5  11  11       23.92       22.00     10.30 o 
  -7  12  11       66.81       33.20     17.38 o 
  -6  12  11      132.95      113.22     28.78 o 
  -5  12  11       20.72       38.78     18.41 o 
  -4  12  11        1.93       19.39     15.12 o 
  -3  12  11      110.33      124.10     29.96 o 
  -2  12  11        1.33       12.74     13.62 o 
  -1  12  11        1.82       -7.56     12.43 o 
   0  12  11      171.63      217.23     37.74 o 
   1  12  11      541.59      533.67     58.38 o 
   2  12  11       74.09       75.99     22.99 o 
   3  12  11       75.23       52.52     20.18 o 
   4  12  11        0.47       18.95     14.17 o 
  -6  13  11       91.64      108.91     28.52 o 
  -5  13  11       59.20       47.26     19.95 o 
  -4  13  11       46.63       75.06     26.06 o 
  -3  13  11       24.88       47.68     20.95 o 
  -2  13  11        5.27       19.91     13.40 o 
  -1  13  11       19.91        0.43     10.40 o 
   0  13  11      246.10      273.73     44.38 o 
   1  13  11      580.58      623.83     64.81 o 
   2  13  11      196.99      199.07     38.49 o 
   3  13  11      161.94      156.24     33.57 o 
  -5  14  11        5.85       12.08     10.83 o 
  -4  14  11        1.92       17.07     14.32 o 
  -3  14  11        3.17       19.28     16.41 o 
  -2  14  11       12.41       13.51     12.03 o 
  -1  14  11        9.38       11.06     12.01 o 
   0  14  11        9.69       14.43     13.89 o 
   1  14  11        2.87       -6.66     11.68 o 
   2  14  11      183.45      246.94     42.80 o 
  -3  15  11       44.74       50.88     21.18 o 
  -2  15  11        5.07      -12.27     15.86 o 
  -1  15  11       85.56      129.56     33.39 o 
   0  15  11        1.67      -16.20     16.20 o 
 -10   0  12       31.14       28.92     19.99 o 
  -9   0  12      270.71      306.73     45.08 o 
  -8   0  12      679.44      753.52     68.56 o 
  -7   0  12       48.75       53.83     19.05 o 
  -6   0  12      638.64      708.45     61.18 o 
  -5   0  12      700.99      781.84     61.59 o 
  -4   0  12       17.79       15.46     11.85 o 
  -3   0  12      244.43      213.03     30.96 o 
  -2   0  12      583.82      641.95     50.10 o 
  -1   0  12      660.02      623.81     47.44 o 
   0   0  12       25.37       71.86     17.94 o 
   1   0  12       88.65      109.42     19.78 o 
   2   0  12      456.60      436.20     48.48 o 
   3   0  12       68.32       62.61     11.17 o 
   4   0  12      607.87      598.71     29.83 o 
   5   0  12      595.62      554.67     53.25 o 
   6   0  12      556.84      481.19     52.48 o 
   7   0  12        5.24       14.05     12.95 o 
 -10   1  12       14.43       17.81     39.13 o 
  -9   1  12       67.47       71.96     17.25 o 
  -8   1  12        0.58       -2.55      9.23 o 
  -7   1  12        5.92       -4.26      8.91 o 
  -6   1  12        0.66       -4.32      9.08 o 
  -5   1  12      450.19      425.29     32.29 o 
  -4   1  12        0.00        3.80      8.71 o 
  -3   1  12      354.37      364.91     27.89 o 
  -2   1  12       13.95        5.53      7.27 o 
  -1   1  12       59.33       73.49     17.01 o 
   0   1  12       39.62       60.76     11.10 o 
   1   1  12      364.30      361.98     24.08 o 
   2   1  12       89.27       78.14      9.40 o 
   3   1  12        0.08        2.12      3.53 o 
   4   1  12      613.73      612.53     38.72 o 
   5   1  12      239.03      212.76     23.89 o 
   6   1  12        0.17       16.06      9.15 o 
   7   1  12       36.12       36.80     40.87 o 
 -10   2  12      296.88      363.16     36.76 o 
  -9   2  12      213.50      215.59     27.51 o 
  -8   2  12      219.37      194.62     35.42 o 
  -7   2  12       89.69       97.72     24.65 o 
  -6   2  12      320.26      357.87     43.94 o 
  -5   2  12        3.96        9.83      7.05 o 
  -4   2  12      329.58      309.42     36.50 o 
  -3   2  12       15.98        4.97      7.51 o 
  -2   2  12       15.24       12.96     19.35 o 
  -1   2  12      310.74      315.65     24.65 o 
   0   2  12      147.96      170.33     17.77 o 
   1   2  12      677.34      720.42     55.31 o 
   2   2  12       94.09       97.52     13.27 o 
   3   2  12      399.34      438.16     18.57 o 
   4   2  12       44.67       53.66      9.06 o 
   5   2  12       75.12       81.41     14.83 o 
   6   2  12       35.83       42.81     12.13 o 
   7   2  12        0.97        3.04     32.32 o 
 -10   3  12      378.75      523.81     61.93 o 
  -9   3  12        0.96       13.12     15.52 o 
  -8   3  12        7.39        1.87     13.02 o 
  -7   3  12       39.86       45.00     18.37 o 
  -6   3  12      581.19      627.71     58.28 o 
  -5   3  12       65.61       57.10     10.58 o 
  -4   3  12      232.03      206.90     18.50 o 
  -3   3  12      385.65      342.75     39.57 o 
  -2   3  12      127.96      123.17     16.59 o 
  -1   3  12       13.04       17.31      6.53 o 
   0   3  12     1261.93     1262.32     46.93 o 
   1   3  12       82.55       90.09     10.11 o 
   2   3  12      503.92      484.39     21.89 o 
   3   3  12      288.60      270.05     15.69 o 
   4   3  12      314.06      342.95     21.55 o 
   5   3  12       15.80       20.17     10.69 o 
   6   3  12       52.20       69.33     14.93 o 
 -10   4  12      123.33      243.28     42.33 o 
  -9   4  12       79.60       89.00     26.38 o 
  -8   4  12        0.36       21.45     16.19 o 
  -7   4  12       13.63       20.32     13.02 o 
  -6   4  12      529.12      594.99     56.56 o 
  -5   4  12        6.87        5.87     13.99 o 
  -4   4  12      243.87      237.48     19.13 o 
  -3   4  12      835.55      848.58     34.29 o 
  -2   4  12      458.97      425.62     44.11 o 
  -1   4  12        9.06        4.05      6.30 o 
   0   4  12      356.78      340.22     18.24 o 
   1   4  12       58.90       54.60      7.68 o 
   2   4  12       79.99       81.25      9.63 o 
   3   4  12       18.73       13.18      4.02 o 
   4   4  12        8.15       -1.19      7.12 o 
   5   4  12        3.85        2.69      5.32 o 
   6   4  12       27.74        8.51     23.08 o 
 -10   5  12        3.70       -2.77      8.89 o 
  -9   5  12       61.15       77.13     24.77 o 
  -8   5  12        0.30        2.38     13.68 o 
  -7   5  12        0.00        6.89     15.41 o 
  -6   5  12       56.63       70.81     20.30 o 
  -5   5  12      576.70      494.24     27.99 o 
  -4   5  12       53.35       40.06     17.89 o 
  -3   5  12       92.30       94.90     10.78 o 
  -2   5  12      301.94      228.76     33.95 o 
  -1   5  12      605.20      594.95     25.65 o 
   0   5  12       76.85       80.46     10.87 o 
   1   5  12       14.47        8.39      5.39 o 
   2   5  12      158.53      153.28     11.96 o 
   3   5  12       11.92        7.73      5.99 o 
   4   5  12       20.59       16.41      7.06 o 
   5   5  12       43.55       58.06      9.91 o 
   6   5  12       26.78       18.47      9.85 o 
  -9   6  12       69.69      114.36     28.93 o 
  -8   6  12       15.12       34.94     20.38 o 
  -7   6  12      160.51      171.93     34.14 o 
  -6   6  12      157.90      177.53     32.49 o 
  -5   6  12       11.23       17.88     12.95 o 
  -4   6  12       34.52       50.34      7.84 o 
  -3   6  12      374.64      351.86     16.99 o 
  -2   6  12       74.62       82.84      5.77 o 
  -1   6  12        1.76        2.90      6.40 o 
   0   6  12        1.86       31.17     15.62 o 
   1   6  12        9.18       10.18      4.67 o 
   2   6  12        0.01        3.27      3.98 o 
   3   6  12        2.96        4.68     11.34 o 
   4   6  12       53.47       56.21      9.71 o 
   5   6  12        6.65        2.24      6.07 o 
   6   6  12        0.01        6.25      8.22 o 
  -9   7  12      326.56      377.18     51.33 o 
  -8   7  12      211.62      271.71     43.20 o 
  -7   7  12        6.39        9.05     12.63 o 
  -6   7  12       37.70       40.54     18.49 o 
  -5   7  12        0.77       -1.76     12.46 o 
  -4   7  12      262.50      210.62     34.61 o 
  -3   7  12      117.12       92.33     24.88 o 
  -2   7  12        3.18        1.13      8.98 o 
  -1   7  12      112.79      131.56     27.24 o 
   0   7  12      230.15      211.86     11.28 o 
   1   7  12      565.99      577.52     21.08 o 
   2   7  12        0.54       -3.62      3.62 o 
   3   7  12       23.24       17.67      6.64 o 
   4   7  12       93.19       98.44     12.51 o 
   5   7  12       15.54       19.80      8.26 o 
   6   7  12       24.91       50.60     25.75 o 
  -9   8  12        0.28       10.25     15.66 o 
  -8   8  12        0.91       19.00     17.51 o 
  -7   8  12      349.20      426.01     52.99 o 
  -6   8  12       96.43      114.03     28.95 o 
  -5   8  12        0.09        2.59     12.87 o 
  -4   8  12       31.88       32.79     15.16 o 
  -3   8  12        3.10       -2.69     11.72 o 
  -2   8  12       58.96       97.48     24.61 o 
  -1   8  12      121.59      102.96     24.97 o 
   0   8  12      579.17      644.10     57.78 o 
   1   8  12      133.97      176.40     32.22 o 
   2   8  12       19.16       21.51      6.91 o 
   3   8  12        6.76       -9.96     11.03 o 
   4   8  12        2.34       26.58     13.98 o 
   5   8  12       49.44       42.19     13.53 o 
  -8   9  12        0.66       28.93     14.86 o 
  -7   9  12      164.75      224.14     39.41 o 
  -6   9  12       13.28       11.92     12.56 o 
  -5   9  12       31.29       -3.17     13.61 o 
  -4   9  12       22.96       23.39     15.58 o 
  -3   9  12        0.38       -8.46     15.90 o 
  -2   9  12       47.96       58.27     20.74 o 
  -1   9  12       23.75       27.22     18.31 o 
   0   9  12       25.65       33.47     17.72 o 
   1   9  12       74.23       90.27     23.48 o 
   2   9  12      193.96      197.46     33.93 o 
   3   9  12       60.58       78.04     21.63 o 
   4   9  12        2.53       16.08     11.77 o 
   5   9  12        8.50        2.31     13.32 o 
  -8  10  12       77.73      138.57     33.29 o 
  -7  10  12      433.14      648.49     67.28 o 
  -6  10  12       59.38       43.83     19.68 o 
  -5  10  12      108.80      149.47     31.32 o 
  -4  10  12        0.86      -12.11     17.38 o 
  -3  10  12      179.76      219.74     39.47 o 
  -2  10  12      196.06      219.29     37.39 o 
  -1  10  12       61.36       42.13     19.03 o 
   0  10  12      331.55      351.19     45.30 o 
   1  10  12      109.06       96.74     25.86 o 
   2  10  12      152.65      118.97     27.68 o 
   3  10  12      159.42      175.81     32.41 o 
   4  10  12        0.07        2.66      9.50 o 
  -7  11  12       26.49        0.23     12.63 o 
  -6  11  12       52.12       65.17     23.74 o 
  -5  11  12       22.31       22.82     14.33 o 
  -4  11  12       13.82        8.53      9.18 o 
  -3  11  12        4.70       12.11     16.74 o 
  -2  11  12       93.20      128.42     29.13 o 
  -1  11  12      147.14      177.00     35.21 o 
   0  11  12      101.37       77.07     24.80 o 
   1  11  12       18.69        7.08     11.70 o 
   2  11  12      987.11      940.87     75.88 o 
   3  11  12      283.35      308.21     43.44 o 
   4  11  12       11.12       -0.27      9.33 o 
  -6  12  12        1.66        8.18     10.20 o 
  -5  12  12       35.28       10.28     16.04 o 
  -4  12  12       54.07      110.19     29.71 o 
  -3  12  12       33.01       45.16     19.05 o 
  -2  12  12        2.46       -3.78     12.16 o 
  -1  12  12       73.74      105.74     29.60 o 
   0  12  12       17.63       38.40     20.64 o 
   1  12  12      173.08      222.72     39.26 o 
   2  12  12       47.39       91.37     26.02 o 
   3  12  12        4.90       43.88     21.23 o 
  -5  13  12       27.95       39.24     24.07 o 
  -4  13  12      293.46      328.28     48.74 o 
  -3  13  12      107.41      107.49     29.96 o 
  -2  13  12       85.13       99.70     28.10 o 
  -1  13  12       14.35       13.93     14.70 o 
   0  13  12       14.17       10.79     12.66 o 
   1  13  12       92.46       63.51     24.27 o 
   2  13  12      121.82      114.52     31.31 o 
  -4  14  12       48.31       41.27     18.22 o 
  -3  14  12        8.19       45.38     21.00 o 
  -2  14  12        0.97       13.17     14.48 o 
  -1  14  12       55.96       93.62     28.60 o 
   0  14  12      286.75      339.61     51.99 o 
   1  14  12       25.71       34.14     19.65 o 
 -10   1  13       54.86       36.81     14.94 o 
  -9   1  13        2.10       12.98     10.03 o 
  -8   1  13        1.42       -0.83     15.52 o 
  -7   1  13       40.61       52.45     14.52 o 
  -6   1  13       86.39      114.88     18.12 o 
  -5   1  13       67.07       57.92     13.17 o 
  -4   1  13      139.66      161.52     20.06 o 
  -3   1  13       61.59       66.05     13.65 o 
  -2   1  13      903.42      861.04     42.24 o 
  -1   1  13        6.54        8.70      6.51 o 
   0   1  13        2.54        8.07     11.59 o 
   1   1  13       29.84       28.96      8.44 o 
   2   1  13      183.17      160.14     13.95 o 
   3   1  13      439.98      412.50     19.00 o 
   4   1  13       32.43       27.09      9.81 o 
   5   1  13       80.46       92.63     16.50 o 
   6   1  13       63.08       84.14     24.26 o 
 -10   2  13      140.54      183.44     40.01 o 
  -9   2  13        3.78       10.37      9.18 o 
  -8   2  13       12.30        5.68      9.72 o 
  -7   2  13       28.90       38.77     12.42 o 
  -6   2  13      306.99      342.21     62.52 o 
  -5   2  13      320.66      353.99     43.77 o 
  -4   2  13       22.72       27.01      9.27 o 
  -3   2  13      169.45      184.13     21.22 o 
  -2   2  13      761.76      763.37     40.34 o 
  -1   2  13      721.57      740.27     38.43 o 
   0   2  13      490.95      485.10     30.48 o 
   1   2  13       29.67       39.63      7.10 o 
   2   2  13       64.09       49.75      7.88 o 
   3   2  13       22.41       19.92      5.34 o 
   4   2  13       90.22      107.12     12.46 o 
   5   2  13        1.21        3.34      7.14 o 
   6   2  13        7.09        7.46     13.05 o 
  -9   3  13       55.10       27.28     17.45 o 
  -8   3  13        0.09       47.72     20.97 o 
  -7   3  13       12.80       20.35     13.90 o 
  -6   3  13      331.11      287.69     40.84 o 
  -5   3  13      148.72      148.29     28.82 o 
  -4   3  13      249.87      239.87     29.36 o 
  -3   3  13       74.10       78.20     14.73 o 
  -2   3  13       14.39        5.11      7.81 o 
  -1   3  13        3.01       -0.05      7.34 o 
   0   3  13       37.55       38.41      9.83 o 
   1   3  13       18.70       30.40      7.41 o 
   2   3  13      201.75      189.63     14.65 o 
   3   3  13      201.83      199.54     16.79 o 
   4   3  13      106.56      105.48     12.75 o 
   5   3  13       47.62       59.38     13.80 o 
   6   3  13        0.95        3.56     19.22 o 
  -9   4  13      212.06      223.32     41.05 o 
  -8   4  13        3.64       -4.57     13.97 o 
  -7   4  13        0.04       12.05     16.22 o 
  -6   4  13       10.61       19.20     14.01 o 
  -5   4  13      145.90      154.30     30.20 o 
  -4   4  13        2.86        9.19      5.76 o 
  -3   4  13      352.80      375.60     43.53 o 
  -2   4  13      213.56      203.18     21.71 o 
  -1   4  13      395.29      375.56     28.24 o 
   0   4  13       43.44       44.57     11.90 o 
   1   4  13       81.95       88.21     10.18 o 
   2   4  13        1.73        2.13      4.18 o 
   3   4  13       17.59       19.64      7.98 o 
   4   4  13        2.22        3.61      4.95 o 
   5   4  13       41.58       18.07      8.28 o 
   6   4  13        0.01       16.58      9.55 o 
  -9   5  13        0.41       10.90     12.09 o 
  -8   5  13       38.20       33.60     20.17 o 
  -7   5  13       14.11       30.80     17.18 o 
  -6   5  13        0.86        5.07     11.65 o 
  -5   5  13      670.40      688.89     62.35 o 
  -4   5  13      403.31      449.95     49.55 o 
  -3   5  13      300.18      284.22     19.11 o 
  -2   5  13      102.51      111.55     25.22 o 
  -1   5  13        3.24       -0.81      3.93 o 
   0   5  13        8.94        2.77      5.08 o 
   1   5  13      154.04      132.91     11.83 o 
   2   5  13      102.68      126.38     11.45 o 
   3   5  13       91.52       87.79     13.40 o 
   4   5  13       89.55      104.40     16.58 o 
   5   5  13       79.07      109.10     17.66 o 
  -9   6  13      126.70      145.61     33.43 o 
  -8   6  13        2.25       22.22     12.42 o 
  -7   6  13        9.78       27.34     16.79 o 
  -6   6  13       96.65      137.67     30.43 o 
  -5   6  13        8.72        0.87     11.26 o 
  -4   6  13       22.80       28.60     14.64 o 
  -3   6  13       60.78       30.01     14.83 o 
  -2   6  13      199.69      228.71     19.79 o 
  -1   6  13        9.86        8.07      3.68 o 
   0   6  13      285.51      275.60     15.32 o 
   1   6  13      212.69      232.31     14.76 o 
   2   6  13      120.54      115.50     10.83 o 
   3   6  13        0.60        1.52      4.79 o 
   4   6  13       12.51       10.18      9.59 o 
   5   6  13       75.79       98.98     28.33 o 
  -9   7  13      123.49       76.49     24.78 o 
  -8   7  13        0.16        5.67     13.52 o 
  -7   7  13        1.38        0.87     11.37 o 
  -6   7  13       97.70      135.54     31.60 o 
  -5   7  13      176.19      191.86     35.57 o 
  -4   7  13        1.36       19.21     16.48 o 
  -3   7  13        3.34       13.23     13.73 o 
  -2   7  13      148.68      154.98     30.65 o 
  -1   7  13       79.47       53.72     20.31 o 
   0   7  13      145.87      123.61     16.98 o 
   1   7  13       94.60      104.70     15.18 o 
   2   7  13       12.15       27.58     16.56 o 
   3   7  13       17.77        8.64      8.99 o 
   4   7  13        1.36      -10.57     10.57 o 
   5   7  13       10.99       14.60     16.67 o 
  -8   8  13        6.69      -19.94     19.94 o 
  -7   8  13       26.11       36.95     17.53 o 
  -6   8  13      228.23      211.00     38.69 o 
  -5   8  13       17.85       16.04     12.92 o 
  -4   8  13       18.51       17.00     16.26 o 
  -3   8  13       34.13       43.95     18.48 o 
  -2   8  13       59.31       81.33     22.89 o 
  -1   8  13       96.97       76.57     22.93 o 
   0   8  13        8.24       20.53     13.09 o 
   1   8  13        0.41        0.25      5.91 o 
   2   8  13       96.26       82.16     20.80 o 
   3   8  13       55.61       74.61     20.82 o 
   4   8  13       18.88       23.73     10.89 o 
   5   8  13       59.38       51.05     14.01 o 
  -8   9  13       57.18       89.26     26.76 o 
  -7   9  13        0.11       12.19     15.27 o 
  -6   9  13        1.72       24.01     16.11 o 
  -5   9  13       30.30       41.57     19.78 o 
  -4   9  13        8.56       -5.21      9.52 o 
  -3   9  13      356.68      349.65     47.08 o 
  -2   9  13       14.28       -0.32     14.92 o 
  -1   9  13        5.75       -5.23     10.43 o 
   0   9  13       12.72       -0.68     12.55 o 
   1   9  13        5.86        3.15     10.09 o 
   2   9  13       51.48       64.53     20.99 o 
   3   9  13       88.69      157.51     30.92 o 
   4   9  13       22.77       25.35     12.53 o 
  -7  10  13      131.71      170.18     36.61 o 
  -6  10  13        4.12       26.12     20.09 o 
  -5  10  13       46.14       37.53     17.64 o 
  -4  10  13        3.20      -10.40     15.18 o 
  -3  10  13        0.37       11.75     17.44 o 
  -2  10  13      156.88      168.76     34.85 o 
  -1  10  13      163.49      146.29     31.23 o 
   0  10  13       19.54       12.03     13.01 o 
   1  10  13      262.52      243.19     39.20 o 
   2  10  13       19.60        0.07     13.67 o 
   3  10  13      155.21      167.35     32.71 o 
  -6  11  13       19.16        6.30     10.99 o 
  -5  11  13        0.01       -5.42     11.74 o 
  -4  11  13        1.90        9.95     15.83 o 
  -3  11  13       12.39       17.88     16.67 o 
  -2  11  13      144.60      138.02     32.25 o 
  -1  11  13        0.29        3.67     14.43 o 
   0  11  13       67.92      104.00     28.19 o 
   1  11  13      328.25      339.63     47.47 o 
   2  11  13       12.20       13.38     14.91 o 
   3  11  13       12.63      -18.45     18.45 o 
  -6  12  13      126.91      175.42     38.39 o 
  -5  12  13       18.72       -2.18     20.78 o 
  -4  12  13       21.64       74.94     28.02 o 
  -3  12  13       43.68       72.73     28.51 o 
  -2  12  13       13.22       31.41     16.48 o 
  -1  12  13       61.08       64.25     22.54 o 
   0  12  13        0.27       15.01     11.61 o 
   1  12  13       30.80       27.20     15.50 o 
   2  12  13      124.94      103.53     28.20 o 
  -4  13  13       35.66       62.37     25.36 o 
  -3  13  13       37.29       31.53     17.97 o 
  -2  13  13       46.65       63.03     25.10 o 
  -1  13  13        4.50       40.89     20.98 o 
   0  13  13       55.01       33.28     18.45 o 
   1  13  13       31.71      159.38     36.53 o 
  -9   0  14       96.75       94.80     28.05 o 
  -8   0  14        6.11      -13.22     14.14 o 
  -7   0  14       69.46       65.41     23.43 o 
  -6   0  14      103.36      109.52     26.55 o 
  -5   0  14        0.26       -5.22     12.20 o 
  -4   0  14      326.59      305.74     40.81 o 
  -3   0  14     2372.80     2264.48    104.31 o 
  -2   0  14        9.12       -4.41     10.68 o 
  -1   0  14      387.21      376.47     40.34 o 
   0   0  14      386.29      382.23     39.88 o 
   1   0  14      382.71      413.71     39.64 o 
   2   0  14       12.68       -0.85      6.65 o 
   3   0  14      464.31      510.21     30.80 o 
   4   0  14        0.01       -6.41     12.11 o 
   5   0  14       17.02       23.82     15.19 o 
  -9   1  14       46.47       16.81     27.18 o 
  -8   1  14        2.42      -10.13     10.13 o 
  -7   1  14      541.42      524.26     41.38 o 
  -6   1  14       58.47       68.67     14.86 o 
  -5   1  14        2.97       -8.68     10.90 o 
  -4   1  14       92.08       90.92     16.24 o 
  -3   1  14      243.76      280.87     26.54 o 
  -2   1  14      870.10      875.81    104.54 o 
  -1   1  14       73.19       73.88     21.61 o 
   0   1  14       25.48       21.03      9.19 o 
   1   1  14      561.35      513.87     31.66 o 
   2   1  14       65.01       45.60      8.32 o 
   3   1  14        8.09        5.21      5.37 o 
   4   1  14      932.05     1023.63     51.46 o 
   5   1  14       68.38       60.58     16.29 o 
  -9   2  14        9.65        9.72      8.21 o 
  -8   2  14        4.96       10.02      9.62 o 
  -7   2  14        0.00       -2.04      7.79 o 
  -6   2  14       23.92       35.65     13.12 o 
  -5   2  14      137.53      146.77     20.91 o 
  -4   2  14      195.98      215.42     33.10 o 
  -3   2  14      175.49      162.55     20.93 o 
  -2   2  14      417.02      395.77     34.01 o 
  -1   2  14       40.22       36.71     11.16 o 
   0   2  14      267.98      257.13     23.66 o 
   1   2  14      211.49      231.28     17.15 o 
   2   2  14      113.65      123.09     12.53 o 
   3   2  14        4.00       -4.10      5.92 o 
   4   2  14        5.49        0.72      6.56 o 
   5   2  14      417.40      453.13     35.96 o 
  -9   3  14       20.78        3.90      8.02 o 
  -8   3  14        1.64        0.18     18.10 o 
  -7   3  14       22.28       39.84     15.97 o 
  -6   3  14      123.97      159.98     22.62 o 
  -5   3  14        8.26       -3.19      8.12 o 
  -4   3  14      109.77      110.32     27.42 o 
  -3   3  14      629.86      649.40     40.52 o 
  -2   3  14      442.67      453.15     32.90 o 
  -1   3  14      289.62      264.53     24.83 o 
   0   3  14       18.60       11.16      6.26 o 
   1   3  14      841.13      828.41     31.56 o 
   2   3  14       11.32        9.69      4.61 o 
   3   3  14        0.06        3.92      5.80 o 
   4   3  14      290.52      303.69     33.22 o 
   5   3  14       15.79        6.77      8.01 o 
  -9   4  14        0.03       30.07     21.82 o 
  -8   4  14        4.28       -7.59     11.61 o 
  -7   4  14       51.40       53.46     20.49 o 
  -6   4  14       14.60       15.09     15.86 o 
  -5   4  14        0.16       -4.74     13.68 o 
  -4   4  14      805.83      937.68     72.56 o 
  -3   4  14       12.65        2.05      8.93 o 
  -2   4  14        2.63        6.58      7.26 o 
  -1   4  14       47.99       24.56     11.71 o 
   0   4  14      261.55      287.73     18.38 o 
   1   4  14       37.82       30.79      6.54 o 
   2   4  14        0.70        6.47      6.84 o 
   3   4  14       14.53       11.14     10.04 o 
   4   4  14       40.68       73.47     14.59 o 
   5   4  14        8.07       32.86     10.02 o 
  -9   5  14        4.03       24.48     17.49 o 
  -8   5  14       22.83       37.16     18.43 o 
  -7   5  14       11.08      -11.63     11.63 o 
  -6   5  14       18.11       -2.24     11.94 o 
  -5   5  14        3.85       19.22     14.56 o 
  -4   5  14       20.91       42.02     19.74 o 
  -3   5  14       72.60       75.55     22.70 o 
  -2   5  14      159.18      170.13     21.59 o 
  -1   5  14       82.24       87.63     10.13 o 
   0   5  14      129.21      108.81     11.06 o 
   1   5  14        0.90       -2.86      3.59 o 
   2   5  14       44.07       36.90     18.89 o 
   3   5  14       12.29        6.65      5.81 o 
   4   5  14        0.57        5.72      8.78 o 
   5   5  14       21.79       23.33     11.36 o 
  -8   6  14      112.29      108.85     29.06 o 
  -7   6  14       12.53       48.57     20.21 o 
  -6   6  14      146.16      126.63     30.69 o 
  -5   6  14        2.33       -2.35     10.79 o 
  -4   6  14       49.90       42.11     19.96 o 
  -3   6  14       19.28        5.30     11.95 o 
  -2   6  14        7.11       -0.30     12.50 o 
  -1   6  14       28.71       25.40      7.86 o 
   0   6  14      105.88      112.07     16.54 o 
   1   6  14       18.70       19.60      7.17 o 
   2   6  14       38.00       27.98     14.59 o 
   3   6  14        4.53        3.17      8.88 o 
   4   6  14        5.21       13.56      9.53 o 
  -8   7  14       14.61       23.40     18.54 o 
  -7   7  14      182.37      233.14     41.50 o 
  -6   7  14        0.15       14.76     10.85 o 
  -5   7  14        4.81       -0.56     12.55 o 
  -4   7  14        2.44       14.59     17.92 o 
  -3   7  14      282.68      273.22     41.82 o 
  -2   7  14       48.16       53.38     19.81 o 
  -1   7  14        2.47      102.70     32.27 o 
   0   7  14       18.31       62.20     13.30 o 
   1   7  14       42.64       52.50     11.29 o 
   2   7  14        9.38        8.81     10.58 o 
   3   7  14       35.36       33.02     14.72 o 
   4   7  14        0.27       -2.08      7.88 o 
  -8   8  14        0.96       20.02     16.91 o 
  -7   8  14      400.83      343.09     51.41 o 
  -6   8  14      115.32       99.36     26.78 o 
  -5   8  14       49.60       50.95     22.94 o 
  -4   8  14       13.85       24.25     16.37 o 
  -3   8  14       29.83       24.96     14.59 o 
  -2   8  14       10.57       -9.29     16.61 o 
  -1   8  14        3.99        7.25     10.97 o 
   0   8  14       72.25       55.41     11.95 o 
   1   8  14        3.98      -12.46     36.27 o 
   2   8  14        3.47        6.76      9.98 o 
   3   8  14       62.80       51.46     18.90 o 
   4   8  14       83.97      120.65     21.80 o 
  -7   9  14       25.85       18.37     12.13 o 
  -6   9  14      171.63      178.19     36.40 o 
  -5   9  14        0.07       12.57     12.41 o 
  -4   9  14       18.88        5.34     14.89 o 
  -3   9  14       27.55       57.14     22.39 o 
  -2   9  14      418.48      508.97     57.72 o 
  -1   9  14        5.24       -2.69     14.37 o 
   0   9  14      146.78      127.39     29.21 o 
   1   9  14        0.01       -4.80      9.95 o 
   2   9  14        4.98      -11.48     12.17 o 
   3   9  14      203.75      203.21     35.87 o 
  -6  10  14       61.11       41.91     19.73 o 
  -5  10  14       25.85       37.87     20.78 o 
  -4  10  14        2.14       22.77     19.91 o 
  -3  10  14        0.00       11.09     16.59 o 
  -2  10  14       21.12       33.45     18.00 o 
  -1  10  14        7.13       21.21     15.88 o 
   0  10  14        1.59        6.04     16.72 o 
   1  10  14        4.30       -1.82     13.28 o 
   2  10  14       51.32       66.50     22.49 o 
  -6  11  14       47.93      830.36     79.44 o 
  -5  11  14      123.81      115.18     31.29 o 
  -4  11  14       48.87       26.21     17.66 o 
  -3  11  14       20.17       19.36     18.13 o 
  -2  11  14        0.52        8.54     15.03 o 
  -1  11  14       63.25       91.60     28.16 o 
   0  11  14       15.67      -13.67     14.79 o 
   1  11  14        0.01        2.00     12.13 o 
   2  11  14        0.61       -1.92     13.87 o 
  -4  12  14        0.00      -11.59     13.93 o 
  -3  12  14        1.74       13.10     14.45 o 
  -2  12  14        1.09       -2.48     14.52 o 
  -1  12  14      310.69      382.31     53.87 o 
   0  12  14      102.49      100.08     28.40 o 
   1  12  14      113.59      132.70     31.39 o 
  -9   1  15        0.56       -7.79      9.47 o 
  -8   1  15       19.84       25.09     11.68 o 
  -7   1  15       38.08       25.82      9.85 o 
  -6   1  15        0.73       -9.26      9.73 o 
  -5   1  15       30.34       18.33     10.43 o 
  -4   1  15       74.99       69.25     15.46 o 
  -3   1  15        2.13        1.64      8.72 o 
  -2   1  15      424.67      444.15     33.18 o 
  -1   1  15        2.36       20.55      9.50 o 
   0   1  15       60.00       59.72     13.09 o 
   1   1  15      508.29      542.51     33.54 o 
   2   1  15       56.07       67.57      9.86 o 
   3   1  15       12.99        2.81      7.82 o 
   4   1  15        3.17       -0.38      9.04 o 
  -9   2  15       35.49       44.11     14.92 o 
  -8   2  15        6.18       -8.91     15.89 o 
  -7   2  15       21.60       10.73      9.10 o 
  -6   2  15      404.17      427.41     37.29 o 
  -5   2  15        4.94       -0.09      7.45 o 
  -4   2  15      131.41      113.90     18.93 o 
  -3   2  15      522.85      540.00     45.80 o 
  -2   2  15        9.87        8.19      7.13 o 
  -1   2  15        4.51       -6.34      6.74 o 
   0   2  15      182.28      180.64     33.00 o 
   1   2  15       17.70       18.28      6.40 o 
   2   2  15      230.92      280.06     19.23 o 
   3   2  15        0.44       -4.20      5.29 o 
   4   2  15       99.79      103.48     22.69 o 
  -8   3  15        0.88        5.72      7.40 o 
  -7   3  15       15.42        0.35     33.47 o 
  -6   3  15        4.99       11.94      9.68 o 
  -5   3  15      214.19      237.69     32.68 o 
  -4   3  15        0.41       -9.96      9.96 o 
  -3   3  15      266.51      282.48     35.35 o 
  -2   3  15       39.82       26.53      8.72 o 
  -1   3  15      135.01      133.49     32.40 o 
   0   3  15       25.55       22.02      6.27 o 
   1   3  15        1.22        4.67      4.98 o 
   2   3  15       71.43       47.03     11.12 o 
   3   3  15       62.97       55.30     10.13 o 
   4   3  15       31.66       47.09     29.87 o 
  -8   4  15        7.03      -10.94     10.94 o 
  -7   4  15       19.50       19.31     10.17 o 
  -6   4  15       23.74       32.08     11.81 o 
  -5   4  15      190.53      139.74     21.73 o 
  -4   4  15       78.95      100.79     40.47 o 
  -3   4  15        5.96        9.89      9.60 o 
  -2   4  15        0.49       -8.52      8.52 o 
  -1   4  15       18.19       24.01      9.60 o 
   0   4  15       32.27       20.96     10.03 o 
   1   4  15      458.94      488.33     24.59 o 
   2   4  15       77.65       86.73     27.64 o 
   3   4  15        7.14       15.19      6.66 o 
   4   4  15        8.50       14.74     12.19 o 
  -8   5  15        0.22       13.95     13.54 o 
  -7   5  15       50.60       68.41     23.89 o 
  -6   5  15       12.44       15.48     14.01 o 
  -5   5  15      104.04      149.46     32.55 o 
  -4   5  15      314.80      332.37     31.62 o 
  -3   5  15       65.69       57.86     14.03 o 
  -2   5  15       10.58       13.65      7.91 o 
  -1   5  15        8.19        0.40      6.63 o 
   0   5  15       72.25       68.37     13.12 o 
   1   5  15      234.39      236.00     23.05 o 
   2   5  15       23.35       30.73     15.25 o 
   3   5  15       17.27       14.49      9.34 o 
   4   5  15        4.75       -5.02     11.79 o 
  -8   6  15        1.99       17.45     15.51 o 
  -7   6  15      141.94      220.02     40.89 o 
  -6   6  15      338.86      299.59     46.45 o 
  -5   6  15        1.14       -4.32     12.98 o 
  -4   6  15      151.55      167.44     34.76 o 
  -3   6  15      126.42      146.52     32.13 o 
  -2   6  15       24.92       32.13     10.78 o 
  -1   6  15      102.22       79.25     15.22 o 
   0   6  15        6.60        2.90      6.18 o 
   1   6  15        4.46        8.70     10.69 o 
   2   6  15        0.95      -12.58     13.57 o 
   3   6  15        0.72       -0.62      9.71 o 
   4   6  15       21.43       23.38     16.19 o 
  -7   7  15      167.84      266.62     46.80 o 
  -6   7  15       44.02       35.12     20.64 o 
  -5   7  15       23.30       24.91     17.98 o 
  -4   7  15       29.21       12.00     11.75 o 
  -3   7  15       59.59       91.71     25.27 o 
  -2   7  15       41.89       52.97     21.29 o 
  -1   7  15       60.75      103.34     17.12 o 
   0   7  15      158.10      129.83     18.69 o 
   1   7  15        0.50       -3.93      8.76 o 
   2   7  15      169.95      197.67     33.74 o 
   3   7  15       13.17       28.33     14.87 o 
  -7   8  15        0.79        2.27     14.87 o 
  -6   8  15        0.34        1.61     11.52 o 
  -5   8  15       11.28       21.02     15.57 o 
  -4   8  15        3.74      -15.09     15.60 o 
  -3   8  15      200.91      219.06     39.60 o 
  -2   8  15        0.21       -0.70     15.24 o 
  -1   8  15       22.54       12.32     11.45 o 
   0   8  15        1.85       -6.08      6.95 o 
   1   8  15       45.90       37.46     19.46 o 
   2   8  15       71.44       44.76     18.20 o 
   3   8  15       74.54       59.11     19.48 o 
  -6   9  15        6.51       13.94     16.04 o 
  -5   9  15        5.87       14.82     17.25 o 
  -4   9  15        7.64        6.08     13.62 o 
  -3   9  15       19.93       44.87     22.83 o 
  -2   9  15       18.20       18.56     14.77 o 
  -1   9  15        4.94       39.00     18.53 o 
   0   9  15       25.11       26.33     11.84 o 
   1   9  15       16.84        7.88     11.92 o 
   2   9  15       70.13       87.81     24.90 o 
  -5  10  15        2.37      -18.59     18.59 o 
  -4  10  15       60.63       58.98     22.86 o 
  -3  10  15       55.95       67.62     25.45 o 
  -2  10  15      125.59      162.01     34.54 o 
  -1  10  15       25.29       14.35     16.02 o 
   0  10  15        1.19       -3.87     10.54 o 
   1  10  15       39.40       42.09     21.11 o 
  -4  11  15       32.28       59.46     23.34 o 
  -3  11  15       12.89       42.94     20.98 o 
  -2  11  15        2.82       -3.45     11.65 o 
  -1  11  15        1.25       15.08     17.75 o 
   0  11  15       18.95       54.70     23.06 o 
  -8   0  16        1.59      -12.41     14.87 o 
  -7   0  16       95.91       80.05     27.59 o 
  -6   0  16        0.67       -0.15     13.08 o 
  -5   0  16      134.86      169.24     35.03 o 
  -4   0  16     1170.67     1280.10     87.63 o 
  -3   0  16     1055.05     1046.25     76.98 o 
  -2   0  16       54.65       84.12     22.30 o 
  -1   0  16       98.05       72.25     21.57 o 
   0   0  16       53.53       51.06     18.03 o 
   1   0  16      638.67      643.90     53.50 o 
   2   0  16       39.86       41.95     10.40 o 
   3   0  16      203.09      177.06     31.54 o 
   4   0  16      171.83      186.75     33.81 o 
  -8   1  16      107.45      118.32     23.17 o 
  -7   1  16       47.49       35.28     11.85 o 
  -6   1  16       91.30      113.43     20.25 o 
  -5   1  16      112.97      106.37     18.96 o 
  -4   1  16       63.43       54.79     14.39 o 
  -3   1  16     1889.76     1917.24     73.50 o 
  -2   1  16       25.59       15.88     15.52 o 
  -1   1  16       55.79       45.77     12.86 o 
   0   1  16        2.48        2.16     12.66 o 
   1   1  16      100.90       84.48     11.69 o 
   2   1  16       23.49       31.08      8.26 o 
   3   1  16       28.22       27.55      9.83 o 
   4   1  16      165.30      157.56     22.50 o 
  -8   2  16       33.16       17.11     16.57 o 
  -7   2  16        0.16        5.32     13.03 o 
  -6   2  16        0.10        0.53      7.96 o 
  -5   2  16       15.51        6.91      8.07 o 
  -4   2  16        5.38       -0.55      6.75 o 
  -3   2  16       79.07      100.12     17.82 o 
  -2   2  16        1.03        7.27      7.71 o 
  -1   2  16       82.20       55.52     13.29 o 
   0   2  16       32.45       44.83     11.85 o 
   1   2  16       12.68       18.87      6.72 o 
   2   2  16        8.03       20.26      7.67 o 
   3   2  16       21.03       13.28      8.10 o 
  -8   3  16        0.71       12.62     15.30 o 
  -7   3  16        8.17       15.61     10.66 o 
  -6   3  16      109.77      112.33     20.91 o 
  -5   3  16        2.86        6.56      8.21 o 
  -4   3  16      848.77      927.96     87.95 o 
  -3   3  16        2.56       -2.50      9.35 o 
  -2   3  16       26.78       22.93     10.60 o 
  -1   3  16      127.45      175.46     21.68 o 
   0   3  16       19.20       15.74      6.95 o 
   1   3  16      206.79      179.06     20.58 o 
   2   3  16       11.81        3.40      7.59 o 
   3   3  16        6.37       -4.30      6.99 o 
  -8   4  16       45.28       52.85     16.27 o 
  -7   4  16       31.00       43.05     12.67 o 
  -6   4  16        3.51        8.88      9.71 o 
  -5   4  16      195.28      235.40     28.29 o 
  -4   4  16      148.26      178.90     24.42 o 
  -3   4  16       63.91       44.24     12.56 o 
  -2   4  16       26.18       34.58     15.80 o 
  -1   4  16       19.26       18.34      8.87 o 
   0   4  16      162.53      146.94     19.52 o 
   1   4  16        0.16        4.10     12.38 o 
   2   4  16       22.52       44.04     16.93 o 
   3   4  16       45.02       67.03     23.47 o 
  -7   5  16       45.47       52.99     15.24 o 
  -6   5  16      175.38      186.67     26.40 o 
  -5   5  16      106.66      116.39     20.55 o 
  -4   5  16       44.07       54.27     15.71 o 
  -3   5  16       58.61       65.19     16.08 o 
  -2   5  16        0.32      -10.70     10.70 o 
  -1   5  16        0.91        4.52      9.60 o 
   0   5  16      345.27      365.07     30.45 o 
   1   5  16       25.47       11.87     11.98 o 
   2   5  16      169.67      218.94     34.29 o 
   3   5  16       50.30       25.48     17.93 o 
  -7   6  16       28.11       43.26     20.94 o 
  -6   6  16       74.34      114.28     31.90 o 
  -5   6  16       40.59       43.64     21.34 o 
  -4   6  16       36.17       74.77     17.53 o 
  -3   6  16       17.21       22.51     10.74 o 
  -2   6  16       51.95       45.70     17.39 o 
  -1   6  16       20.39       35.37     21.05 o 
   0   6  16      105.23       92.25     20.53 o 
   1   6  16      280.85      305.21     43.33 o 
   2   6  16       36.29       18.08     14.59 o 
  -6   7  16       22.52       15.48     17.72 o 
  -5   7  16       45.25       20.50     19.51 o 
  -4   7  16        1.88      -11.08     11.08 o 
  -3   7  16      111.29      105.43     19.40 o 
  -2   7  16       96.27      124.01     20.56 o 
  -1   7  16        3.49        2.46      8.29 o 
   0   7  16        5.00        4.54     10.25 o 
   1   7  16        7.49        9.64     12.48 o 
   2   7  16       47.59       60.94     20.25 o 
  -6   8  16        7.69       12.57     16.52 o 
  -5   8  16      116.03      154.95     34.04 o 
  -4   8  16        4.11      -15.22     15.22 o 
  -3   8  16        0.06       -3.52     11.83 o 
  -2   8  16       16.35        9.31      8.80 o 
  -1   8  16       10.23       17.81     19.25 o 
   0   8  16        3.69       40.17     18.65 o 
   1   8  16       10.66       20.97     13.31 o 
  -5   9  16       88.02      113.11     30.84 o 
  -4   9  16       10.47       31.22     24.64 o 
  -3   9  16        9.24        0.72     12.39 o 
  -2   9  16      311.22      329.31     48.45 o 
  -1   9  16      155.27      191.58     24.66 o 
   0   9  16        2.23       10.35     13.90 o 
   1   9  16        3.28      -13.83     14.83 o 
  -4  10  16        6.02       32.30     23.64 o 
  -3  10  16       13.07       37.29     21.08 o 
  -2  10  16       19.14       44.28     24.79 o 
  -1  10  16        3.77       12.45     12.85 o 
  -7   1  17       14.16       12.71     14.87 o 
  -6   1  17       12.22        9.48      9.21 o 
  -5   1  17        3.83       -5.74     16.80 o 
  -4   1  17       11.10       16.91     12.09 o 
  -3   1  17       15.21       22.12      9.00 o 
  -2   1  17        5.76        8.10     13.99 o 
  -1   1  17        8.06       34.80     53.11 o 
   0   1  17       14.08       20.05      9.12 o 
   1   1  17       56.30       50.57      9.90 o 
   2   1  17       17.81        1.39      6.62 o 
  -7   2  17      207.77      225.06     30.24 o 
  -6   2  17       19.87       29.26     11.82 o 
  -5   2  17       16.95        6.68      9.79 o 
  -4   2  17      258.13      266.35     58.36 o 
  -3   2  17        0.83       15.40     10.17 o 
  -2   2  17        1.57       15.89     10.13 o 
  -1   2  17        1.86        8.05      8.76 o 
   0   2  17      203.37      215.21     24.26 o 
   1   2  17        5.14        2.52      9.05 o 
   2   2  17        9.58        2.14      6.28 o 
  -7   3  17      148.39      107.32     22.89 o 
  -6   3  17       38.16       36.11     13.19 o 
  -5   3  17        6.66       10.86     20.20 o 
  -4   3  17       48.10       59.10     21.20 o 
  -3   3  17       94.50       81.91     17.23 o 
  -2   3  17       12.93       -8.39      8.71 o 
  -1   3  17       11.21       -1.12      8.62 o 
   0   3  17      260.22      283.59     28.17 o 
   1   3  17       91.37      123.51     28.32 o 
   2   3  17       41.95       43.08     18.63 o 
  -7   4  17        4.73       21.38     10.76 o 
  -6   4  17      136.05      179.11     46.02 o 
  -5   4  17       21.75       31.97     13.06 o 
  -4   4  17        8.17       -4.58      9.55 o 
  -3   4  17      742.69      845.24     51.50 o 
  -2   4  17       37.99       21.42      9.59 o 
  -1   4  17       17.41       26.05     11.98 o 
   0   4  17        0.12       20.79      9.77 o 
   1   4  17       79.36       66.18     20.78 o 
   2   4  17        0.07       10.28     11.63 o 
  -6   5  17       39.37       26.72     35.00 o 
  -5   5  17        6.27       -9.89     10.29 o 
  -4   5  17        0.02      -11.35     11.35 o 
  -3   5  17        2.47       -3.18      8.82 o 
  -2   5  17        7.50        9.27      8.14 o 
  -1   5  17        3.83       13.44     10.05 o 
   0   5  17       98.05       86.51     15.55 o 
   1   5  17      451.40      548.87     57.10 o 
   2   5  17       25.61       17.47     18.19 o 
  -6   6  17        5.78        4.10     20.83 o 
  -5   6  17        7.48        4.12      9.53 o 
  -4   6  17      166.96      202.45     26.93 o 
  -3   6  17       42.84       58.89     24.21 o 
  -2   6  17       20.23        2.00      7.11 o 
  -1   6  17       51.25       47.51     12.71 o 
   0   6  17       16.40       31.06     14.90 o 
   1   6  17       16.61       46.96     18.08 o 
  -5   7  17      194.36      213.10     42.95 o 
  -4   7  17       82.41       71.88     16.63 o 
  -3   7  17       98.55       98.92     18.45 o 
  -2   7  17       28.06       31.93     11.96 o 
  -1   7  17        7.65       14.21     21.64 o 
   0   7  17        0.25       23.19     13.35 o 
  -4   8  17      116.67      142.71     34.79 o 
  -3   8  17       78.39       95.62     33.47 o 
  -2   8  17       30.66       29.04     15.79 o 
  -1   8  17        1.12        4.17      9.92 o 
  -6   0  18        6.13       -3.66     12.87 o 
  -5   0  18       33.02       27.36     16.46 o 
  -4   0  18       31.31       45.16     19.19 o 
  -3   0  18        8.06       20.63     13.33 o 
  -2   0  18      445.31      440.37     52.76 o 
  -1   0  18        4.80       -8.25     12.13 o 
   0   0  18      153.09      222.00     35.66 o 
   1   0  18       25.02       10.10     10.49 o 
  -6   1  18       16.11       14.29     14.20 o 
  -5   1  18        0.20       11.91     11.69 o 
  -4   1  18      238.59      258.40     56.11 o 
  -3   1  18       39.28       16.60      8.93 o 
  -2   1  18        2.44        8.60      7.57 o 
  -1   1  18       10.58       36.13     31.41 o 
   0   1  18       38.64       38.45     24.23 o 
   1   1  18       41.66      283.77    274.23 o 
  -6   2  18       48.68       72.90     21.21 o 
  -5   2  18       11.24        4.66      8.92 o 
  -4   2  18       54.76       67.73     16.93 o 
  -3   2  18      249.56      257.37     29.33 o 
  -2   2  18       16.24       12.46      8.28 o 
  -1   2  18       37.66       27.55     11.38 o 
   0   2  18        7.37        3.40     11.18 o 
   1   2  18       69.73      103.17     26.10 o 
  -6   3  18       76.92       79.37     19.21 o 
  -5   3  18        7.54       51.29     31.16 o 
  -4   3  18       55.91       32.29     39.60 o 
  -3   3  18        6.25       -5.66      9.24 o 
  -2   3  18        4.68       21.69     16.00 o 
  -1   3  18        1.35       -2.17      8.85 o 
   0   3  18      149.08      163.23     21.82 o 
   1   3  18       26.06       49.27     18.40 o 
  -5   4  18       30.15       15.08     32.91 o 
  -4   4  18      313.51      342.28     34.96 o 
  -3   4  18      266.25      268.72     30.22 o 
  -2   4  18       18.64       27.23     12.08 o 
  -1   4  18       27.04       38.74     12.70 o 
   0   4  18       31.81       19.66     16.60 o 
  -5   5  18       22.09       19.47     13.58 o 
  -4   5  18      308.10      337.35     84.80 o 
  -3   5  18       72.71       46.59     15.17 o 
  -2   5  18        6.73       12.12      9.16 o 
  -1   5  18        4.58        2.57     23.08 o 
   0   5  18       24.17       31.88     18.10 o 
  -4   6  18        7.95      -11.64     16.73 o 
  -3   6  18       40.97       62.59     17.71 o 
  -2   6  18       57.64       64.52     18.83 o 
  -1   6  18       11.56       15.99     19.21 o 
  -4   1  19       46.83       62.47     16.15 o 
  -3   1  19       49.48       39.84     14.27 o 
  -2   1  19       23.97       19.34     10.76 o 
  -1   1  19       36.79       54.30     14.45 o 
  -4   2  19      223.82      298.76     77.23 o 
  -3   2  19       37.02       51.78     15.25 o 
  -2   2  19        2.83       -9.38     15.53 o 
  -3   3  19       89.76      101.58     19.69 o 
  -2   3  19       94.72      108.27     28.48 o 
                                                 
